# Supplementary material for: 4polar-STORM polarized super-resolution imaging of actin filament organization in cells
Source: Nat Commun. 2022 Jan 13;13:301. doi: 10.1038/s41467-022-27966-w (PMC8758668; doi:10.1038/s41467-022-27966-w)
Supplement: Supplementary file 3 — Source Data [file 41467_2022_27966_MOESM3_ESM.xls]

## Sheet: Fig1
Figure 1	rho(deg)	delta(deg)	radius(pix)	sigma(nm)	photons(ph)
	67.1641	87.1898	1.3738	19.8131	804.471
	69.1263	90.497	1.24564	18.2077	1121.66
	65.986	70.9998	1.34981	17.739	1838.22
	74.5529	101.3	1.34792	23.805	1400.46
	58.817	74.4518	1.30817	17.7741	1296.33
	81.4742	112.274	1.01059	20.9966	780.633
	80.9177	71.083	1.18136	23.7935	1175.31
	63.4352	66.7215	1.17983	11.8568	1553.56
	73.4915	90.4359	1.22971	8.55279	2383.74
	79.9933	85.3548	1.21346	14.9391	1356.14
	67.8115	101.992	1.23016	10.8028	2446.37
	64.0269	71.8564	1.22315	9.62282	3137.26
	64.5298	80.9086	1.1612	7.91402	2915.9
	74.5924	80.7419	1.29677	8.6259	2981.63
	87.9982	90.2827	1.20671	7.0977	3160.41
	88.2409	101.339	1.40437	11.8784	2359.17
	93.1248	73.808	1.45747	26.8996	1232.2
	108.328	63.7828	1.18367	14.1039	1304.39
	101.051	100.775	1.27203	17.0072	1130.13
	114.957	102.655	1.17648	18.8543	898.194
	87.0726	145.051	1.28147	23.783	761.121
	57.676	56.7132	1.17599	14.0193	1495.99
	61.522	62.4235	1.12209	6.0997	3293.76
	81.6626	123.572	1.14166	20.1875	748.387
	59.3813	118.849	1.32927	17.3624	1200.56
	92.5946	111.144	1.30828	16.8281	1277.51
	87.552	111.979	1.16567	15.5714	1035.8
	75.2548	88.1049	1.06793	16.6552	882.191
	79.2451	91.4277	1.17306	19.1861	995.871
	68.257	102.44	0.963679	15.0717	755.765
	88.3299	104.564	1.15084	19.0376	870.705
	83.9821	85.1802	1.17393	19.2452	1028
	85.2166	123.904	1.14546	15.9541	959.995
	81.2596	109.122	1.28345	18.0778	1012.35
	90.12	129.277	1.13821	15.9997	948.522
	94.4868	91.1732	1.01843	16.1154	842.173
	73.6859	61.3452	1.17703	14.0244	1175.14
	78.8147	95.3783	1.29397	28.3274	631.596
	83.5588	144.566	1.57846	27.6108	924.685
	98.4775	62.8471	1.14094	13.1522	1393.57
	99.4806	113.511	0.959699	20.7442	479.062
	100.783	46.3421	1.26765	16.6027	1502.22
	110.537	100.841	1.1734	25.1343	582.962
	79.9256	83.6933	1.30867	17.6068	1241
	85.1804	106.796	1.02301	15.5337	603.184
	79.2116	129.605	1.23749	16.2229	861.132
	83.2377	68.9454	1.21611	25.2391	702.779
	70.5271	103.534	1.15148	13.6066	1214.84
	122	137.712	1.2376	19.3373	806.353
	34.6372	147.342	1.12137	13.2159	919.201
	99.2145	85.4794	1.22969	27.5283	602.959
	66.1873	128.951	1.09608	22.1074	510.885
	91.7049	124.517	1.23311	25.7123	617.153
	110.791	78.9879	1.08795	24.1223	551.753
	103.331	82.8097	1.05609	17.3338	767.956
	90.4816	83.7599	1.13052	16.2498	785.27
	90.1496	110.936	1.19762	21.559	692.982
	78.698	121.778	1.18792	23.7345	621.203
	88.8953	130.366	1.20985	17.123	928.71
	89.6757	95.1947	1.30708	16.9896	1115.27
	75.4353	76.1611	1.36434	26.3807	677.675
	104.865	104.94	1.21979	22.164	714.571
	91.0731	114.885	1.32574	23.973	786.674
	88.3288	73.8677	1.21586	25.0589	698.146
	109.364	129.386	1.27718	27.5447	619.705
	97.2244	96.1383	1.13839	24.5743	518.398
	52.9717	71.2801	1.16229	15.2668	1351.03
	59.1001	80.2581	1.14914	14.268	1161.14
	84.3304	129.831	1.27133	19.0751	906.641
	84.6548	112.939	1.21777	19.2868	900.582
	109.099	125.046	1.15663	17.2134	819.604
	94.447	137.652	1.29429	18.0524	1058.59
	81.3942	155.763	1.21708	19.9642	777.55
	87.4602	67.9135	1.06402	17.1412	901.86
	94.3941	81.6576	1.06959	19.7074	587.567
	81.0719	119.49	1.29216	25.5326	706.32
	105.589	115.252	0.964537	16.794	563.613
	95.4063	123.49	1.39808	22.2726	866.221
	74.3137	50.8273	1.11129	20.3909	664.349
	98.2054	143.054	1.27622	23.3839	721.296
	95.5214	100.7	1.20766	26.3847	573.247
	84.888	112.906	1.06529	18.7175	682.027
	67.3834	62.8241	1.15224	16.3437	885.023
	80.1279	84.0823	1.16937	19.9304	861.656
	92.6599	128.798	1.38699	21.8474	922.868
	87.2914	117.608	1.13595	18.5785	716.853
	61.5977	132.223	1.24407	18.6538	958.36
	76.599	118.219	1.27947	17.7726	981.747
	79.3797	108.023	1.0971	16.001	784.584
	94.6553	127.532	1.19896	19.1805	829.658
	84.237	98.1548	1.13668	17.24	792.223
	95.9862	88.0713	1.07813	17.8083	780.596
	63.4393	123.415	1.22436	19.9961	812.068
	97.2333	122.219	1.149	20.6207	683.672
	100.001	73.4363	1.23201	23.0449	815.407
	66.7533	106.239	1.38094	23.3724	949.201
	78.8399	86.0268	1.23468	20.5927	969.763
	73.8851	54.5865	1.11825	17.4284	837.85
	46.689	71.2249	1.1546	12.0269	1468.37
	109.017	107.673	1.15835	15.3314	958.36
	50.4403	24.1181	1.17628	12.1913	1963.06
	44.708	57.7309	1.14513	12.2004	1460.88
	46.402	61.0132	1.14047	12.8974	1417.41
	49.4965	109.343	1.3221	17.0609	1398.16
	26.4794	106.146	1.21868	17.6984	1105.62
	35.3862	96.1598	1.29193	14.0271	1474.13
	48.4018	124.972	1.12022	16.0154	807.535
	79.0473	100.471	1.35767	23.5163	737.989
	62.4137	60.4686	1.14827	14.5094	1466.77
	61.8137	2.48951	1.08895	9.28974	1615.98
	66.7685	77.4396	1.21751	16.8398	1136.21
	86.1656	102.961	1.08927	20.3943	668.395
	51.4965	113.36	1.25873	13.2403	1272.4
	90.3853	131.839	1.10074	18.4176	674.697
	105.546	156.284	1.15967	27.877	396.54
	98.9111	76.6723	1.19782	14.1497	1234.45
	66.6171	10.6533	1.15898	9.74541	2306.55
	63.4467	123.534	1.27368	19.8042	897.082
	86.9253	85.9057	1.17678	21.8981	706.547
	83.8242	79.821	1.21194	18.6955	969.664
	71.255	76.2087	1.07518	16.1038	848.667
	76.488	89.416	1.19677	13.3608	1208.82
	67.009	91.4214	1.3187	12.2006	1537.11
	80.4318	82.4161	1.20621	15.3582	1242.49
	65.1225	82.8319	1.15335	12.8523	1203.83
	67.2747	84.4303	1.07959	11.9097	1169.55
	84.8677	93.5144	1.25648	24.1143	607.374
	88.0557	100.94	1.02451	24.8504	467.462
	79.0617	84.6912	1.11423	12.9614	1038.77
	98.9553	99.5546	1.22207	17.9162	962.408
	59.9206	73.3026	1.0835	13.8297	944.496
	116.839	102.849	1.08117	19.7378	560.684
	118.255	131.138	1.15408	16.6315	726.538
	116.193	105.098	1.4427	28.8343	726.883
	32.3256	125.218	1.30048	28.545	586.8
	69.0717	63.1916	1.23135	11.0283	2574.94
	61.9245	102.705	1.24142	13.2492	2023.83
	85.5191	93.4964	1.28043	10.4823	3050.77
	104.89	32.1966	0.987421	14.878	1003.81
	87.8004	77.4221	1.3364	21.4852	1474.46
	107.145	55.7587	1.06055	18.6724	894.269
	72.9834	38.2332	1.19028	14.0173	1909.51
	78.3193	86.2535	1.49413	13.7103	2976.85
	54.0923	101.682	1.2672	13.4777	2199.08
	67.2999	91.2908	1.28416	14.8175	1941.96
	59.4832	82.6377	1.24159	12.1389	2154.09
	66.9619	92.157	1.0076	18.3656	759.156
	55.4788	78.7777	1.20231	15.913	1634.76
	46.2699	90.9682	1.12734	19.2286	1232.97
	73.4888	65.2831	1.50267	20.2051	1975.12
	65.081	69.7905	1.39204	11.007	3199.4
	69.242	31.7264	1.30079	8.58542	4204.87
	108.919	43.8218	1.10589	18.9264	1163.37
	61.4167	128.827	1.23759	23.4561	963.621
	81.212	102.474	1.20148	12.1875	1443.38
	59.2684	97.4988	1.29743	22.9144	1197.36
	64.9559	46.6523	0.999151	16.4014	994.574
	101.253	81.7953	1.18655	15.5713	1196.45
	59.7844	85.6006	1.15482	15.7949	1447.89
	71.5276	71.294	1.37268	16.6205	1804.37
	116.951	113.244	1.25297	25.3347	861.717
	95.4459	134.73	1.20279	23.335	754.737
	74.4992	55.3404	1.14614	13.5511	1672.68
	107.156	105.756	1.29373	12.5253	1742
	113.842	111.579	1.31126	10.6114	2132.52
	108.685	59.3273	1.19219	15.7344	1330.99
	113.553	49.896	1.1418	15.9472	1277.74
	105.313	78.8536	1.15633	15.6437	1284.74
	72.9976	101.536	1.21761	19.0611	1437.34
	86.0548	34.2671	1.33649	12.7914	2677.53
	82.2709	109.299	1.4173	24.043	1238.17
	78.0076	95.069	1.10941	15.5442	1037.34
	51.8644	58.1211	1.07871	14.7415	1156.76
	72.9906	79.7698	1.11725	17.1005	962.022
	67.969	85.7585	1.14272	17.4516	885.692
	100.609	47.8428	1.15516	11.0759	2149.83
	93.5444	57.441	1.18827	12.1491	2125.78
	91.9965	83.8923	0.98802	12.5519	948.719
	51.9462	119.067	1.3285	22.5214	1121.64
	45.1679	109.138	0.995318	20.8894	579.683
	101.092	47.9665	1.18148	14.5398	1382.7
	100.623	73.8251	1.17799	15.7925	1088.03
	131.481	101.133	1.08493	13.5328	1043.18
	73.8963	58.5514	1.16726	12.4844	1753.1
	100.606	133.907	1.22821	19.6189	1018.33
	100.896	24.0683	1.11559	14.5636	1278.33
	96.1035	59.0401	1.23811	13.5855	1373.37
	137.881	120.376	1.22557	14.9616	1243.71
	90.236	112.737	1.17934	17.3731	959.503
	150.819	119.765	1.3237	26.2191	747.576
	72.2973	89.2547	1.02266	16.3222	932.861
	68.9026	107.617	1.04739	16.5388	922.833
	54.8263	89.8205	1.00922	17.1904	809.693
	74.7773	81.537	1.14194	15.3834	1327.38
	78.763	97.9088	1.22062	17.4754	1270.07
	76.7552	54.0422	1.23372	13.0669	2498.66
	87.3172	88.849	1.15303	15.9003	1232.87
	85.9955	72.1396	0.979876	11.6279	1054.2
	92.1487	86.9417	1.16365	16.7344	1144.41
	94.3129	50.8117	0.935879	11.7025	1109.72
	97.5711	69.5506	1.22869	18.4022	1246.65
	102.363	103.685	1.20514	19.4268	1093.05
	51.5992	107.456	1.30452	20.4029	1114.76
	50.2025	111.492	1.01107	14.8024	851.542
	62.0709	71.1884	1.03271	19.4484	760.612
	88.3992	86.9588	1.22319	15.6977	1172.89
	64.4818	105.98	1.30235	18.9728	1215.84
	52.6335	100.78	1.08071	16.8416	888.776
	59.7209	96.7938	1.12841	16.0524	1022.39
	55.9061	69.1425	1.03756	13.4858	1108.09
	44.9071	61.9897	1.18036	15.3085	1602.76
	92.1729	90.707	1.16321	17.627	897.598
	56.8572	114.117	1.12447	18.5824	839.42
	60.389	65.9088	1.29397	20.952	1267.82
	90.5326	83.7501	1.07022	12.7125	1030.17
	105.963	106.926	1.15887	16.3822	947.23
	53.7578	133.025	1.23962	26.2664	695.823
	99.158	49.9151	1.20162	13.3347	1603.5
	63.6562	154.88	1.19947	26.3916	600.856
	74.2523	91.6389	1.06339	15.9865	935.575
	85.5626	77.1402	1.09413	16.6235	975.42
	78.5449	65.2995	1.00738	12.2235	1135.26

## Sheet: Figs2,3
Figure 2	ROI1	rho(deg)	delta(deg)	radius(pix)	sigma(nm)	photons(ph)	x	y	frame	ROI2	rho(deg)	delta(deg)	radius(pix)	sigma(nm)	photons(ph)	ROI3	rho(deg)	delta(deg)	radius(pix)	sigma(nm)	photons(ph)	ROI4	rho(deg)	delta(deg)	radius(pix)	sigma(nm)	photons(ph)
Figure 3		145.069	108.54	1.2473	23.2206	1276.09	221.749	75.6552	1518		166.969	117.676	1.29712	16.8082	1871.95		51.2628	101.7	1.08522	17.229	2686.6		145.912	121.078	1.3071	9.25982	3242.66
		130.619	103.055	1.4682	16.2558	2800.7	208.429	82.8809	1530		174.953	60.276	1.2634	10.4741	4207.49		38.2269	119.727	1.08937	20.5735	1089.2		140.537	127.137	1.29356	21.7612	1220.67
		105.146	88.579	1.29798	27.437	1448.55	209.617	83.2084	1533		123.553	130.999	1.65194	16.0645	3732.97		81.2603	159.914	1.3738	13.2148	2307.93		3.40093	125.86	1.14205	18.4533	1170.76
		129.655	127.876	1.32182	27.5547	1528.68	230.015	70.1714	1533		141.638	127.215	1.25625	18.2399	1912.45		57.029	88.4763	1.246	8.7623	3347.95		160.345	110.027	1.38175	16.0482	2320.36
		129.43	57.4628	1.23154	19.4615	1634.03	209.521	82.682	1534		137.655	122.539	1.45491	23.8526	1926.42		121.077	62.5073	1.06456	16.7793	1573.63		97.3913	82.05	1.12811	16.4882	1233.29
		132.817	90.2754	1.4043	19.6923	2217.16	209.714	82.9949	1535		123.161	88.6458	1.06049	28.336	809.076		54.6222	84.6221	1.22197	11.5934	2291.35		20.3937	63.772	1.36951	23.1818	2049.83
		120.601	121.976	1.56725	21.5593	2384.3	209.098	83.3466	1536		0.652102	99.3177	1.73095	24.8784	2173.82		108.625	110.949	1.24423	15.3795	1693.21		128.245	94.7528	0.98249	10.1848	1593.26
		125.871	131.985	1.3774	16.2835	2668.06	200.975	89.8256	1537		95.1661	97.5929	1.33885	22.8405	1778.81		58.5878	109.042	1.34465	13.6217	2300.71		135.671	82.8291	1.22599	23.1247	1249.86
		144.974	142.754	1.45647	18.9372	2556.14	200.763	89.8605	1538		113.8	131.607	1.71624	14.6804	3930.06		23.2433	99.941	1.6946	25.414	2019.29		103.294	59.5351	0.976475	19.2961	811.061
		136.831	110.656	1.32386	22.2656	2072.89	201.013	89.5866	1539		98.7521	81.5155	1.66397	16.8548	3708.29		68.2864	108.725	1.95563	19.0434	3968.91		26.0142	97.7051	1.3884	14.99	2418.44
		163.482	91.2586	1.24132	19.0114	1651.86	227.821	72.2057	1545		137.626	153.833	1.94137	24.1119	3197.17		10.3908	130.537	1.27501	8.95645	3076.66		88.5265	69.652	1.0967	21.0677	1050.52
		141.917	95.3295	1.56726	30.8489	1926.24	232.798	69.2508	1555		92.3013	62.4918	1.7529	26.4022	2374.28		31.9497	125.373	1.42073	17.7631	1823.9		141.791	132.978	1.13077	12.8102	2203.43
		119.169	93.9479	1.12804	20.1638	1433.82	216.706	79.5501	1556		97.868	133.341	1.2215	21.8065	1650.68		82.9082	46.9984	1.14073	9.57962	2907.22		115.715	120.351	1.11487	14.4182	1815.35
		85.3337	118.755	1.53824	17.7696	2802.76	223.154	73.7847	1558		47.1547	161.031	1.29864	29.2022	1518.26		72.5134	73.0563	1.22009	11.9278	2850.59		121.745	136.872	1.02256	20.5597	792.175
		153.701	81.0703	1.43761	15.7186	3107.49	222.735	74.2636	1559		124.425	135.192	1.64659	22.6289	2473.81		4.25111	133.321	1.19568	11.5885	2538.45		151.934	53.0807	0.996579	19.6318	955.253
		152.975	114.748	1.12274	18.8802	1378.55	221.853	75.7627	1560		15.109	116.004	1.80015	26.8035	2720.96		29.3736	137.874	1.28378	9.50928	3209.59		128.177	98.1618	1.38808	12.6993	3867.25
		119.524	104.129	1.18806	18.8716	1610.98	212.917	80.02	1565		168.644	140.457	1.40296	27.6982	1736.79		19.8781	103.775	1.48111	13.8222	3697.57		156.248	47.1501	1.09998	15.1208	2719.23
		114.085	76.8748	1.1523	18.3988	1571.62	213.747	80.6495	1566		52.094	137.18	1.87543	22.2643	3764.36		9.55839	119.639	1.52366	14.2158	2885.35		139.407	131.7	1.30117	19.9916	1546.36
		125.237	152.07	1.40587	13.9837	3003.12	221.12	75.228	1569		121.543	123.491	1.82868	28.2378	2521.17		40.795	132.329	1.63662	21.3984	3114.68		94.7434	78.0768	1.08678	9.38785	2150.67
		134.835	95.5373	1.40796	14.457	3262.75	221.034	75.3195	1570		80.8482	125.693	1.31592	28.0623	1318.65		68.3659	104.756	1.38364	7.82419	5480.71		101.334	99.3085	1.09535	8.30006	2885.73
		42.8201	173.302	1.17925	18.4401	1615.1	213.757	81.787	1587		133.114	135.6	1.25001	24.3184	1454.27		18.2228	109.21	1.31623	15.1988	1893.19		118.818	129.207	1.16451	9.80948	2101.8
		103.073	139.676	1.51997	21.8278	3047.99	233.876	68.6263	1598		77.3655	155.314	1.30431	23.4841	1386.06		41.2506	117.13	1.05337	14.0873	1445.23		61.0924	135.08	1.18146	9.55998	2614.93
		161.08	88.0199	1.18172	19.0778	1788.3	218.716	77.5616	1602		177.071	104.146	1.79918	23.6597	3055.09		54.1714	46.3369	1.09084	14.4434	2139.59		88.1349	112.251	1.16406	8.50232	3329.43
		133.174	100.588	1.20882	15.8041	2269.08	213.401	80.7635	1607		13.6526	141.231	2.10811	27.8068	3468.38		68.2474	129.753	1.31286	9.06681	4789.42		109.829	166.356	1.14843	13.5817	1504.24
		148.128	132.48	1.42206	14.9688	3003.3	228.919	69.8889	1609		86.275	170.977	1.60549	24.1995	2068.13		65.177	56.2736	1.22736	17.8747	2325.64		68.7915	108.369	1.15106	11.0632	2179.57
		108.681	110.644	1.38644	20.432	2310.71	233.38	69.046	1619		165.88	99.523	1.71814	14.9012	4395.23		3.01647	147.396	1.85888	22.0663	2521.02		54.8595	147.776	1.08777	9.83143	2228.66
		105.481	116.88	1.42769	17.9341	3026.15	233.489	69.1679	1622		179.466	145.666	2.18153	28.2308	4013.95		133.13	147.364	1.57595	18.7654	2319.15		106.836	97.235	1.09499	11.8363	1865.67
		166.978	164.536	1.51598	21.404	2242.73	218.252	78.8277	1642		5.1409	64.6928	1.60188	24.6098	2412.37		18.9105	102.658	1.0613	14.8064	1619.22		118.85	148.619	1.13899	10.5629	2071.8
		161.453	76.3837	1.49738	19.399	3023.12	218.622	78.7274	1643		139.766	73.965	1.62801	14.9581	3556.69		26.6091	132.755	1.14608	15.669	1603.43		111.681	119.493	1.18055	11.0535	1919.76
		134.257	109.076	1.16714	21.7118	1701.8	224.001	74.477	1648		13.3852	142.214	1.4675	19.2849	2318.6		157.816	145.583	1.59675	19.1572	2545.81		101.354	107.506	1.21696	15.6865	1342.53
		57.3744	164.808	1.67754	22.4164	2908.01	227.817	72.995	1658		47.2988	171.081	1.98301	20.8957	3841.3		42.056	114.959	1.76146	23.1918	2859.62		109.401	83.0234	0.923075	14.154	869.745
		174.134	134.643	1.37027	15.8756	2764.26	229.913	72.1943	1661		109.896	140.311	1.54783	30.5726	1430.62		8.43775	108.295	1.24243	11.9898	2360.2		46.4357	93.5781	1.13761	6.93599	3127.46
		125.586	144.715	1.27332	25.7593	1272.63	217.813	78.007	1662		130.808	131.154	1.36509	25.9591	1412.58		3.91114	124.594	1.19977	8.82785	3641.83		45.4109	85.9282	1.06692	12.3933	2201.75
		119.526	121.918	1.60044	25.3397	2382.74	217.881	78.0901	1663		164.949	86.6172	1.7678	27.7423	2231.39		38.2872	120.857	1.21365	8.95384	2980.68		34.5678	40.419	0.9997	8.51252	2183.45
		46.8138	151.767	1.49344	16.0344	3006.06	230.123	72.1619	1663		138.713	113.821	1.40041	12.2432	3310.84		14.912	135.984	1.30273	9.47187	3873.83		114.931	105.103	1.09741	22.3199	873.096
		156.663	95.2191	1.24865	26.617	1300.81	217.968	78.0612	1664		164.615	122.192	1.58413	15.669	3319.1		46.7336	76.7656	1.00503	19.6883	834.355		107.295	12.4091	1.04781	17.0644	1580.85
		116.674	93.9892	1.3625	18.3271	2653.94	208.487	84.7462	1667		143.003	114.215	1.52993	10.0426	5244.7		159.44	103.37	1.45911	14.2075	3631.72		176.899	128.377	1.21896	16.962	1665.7
		155.767	112.181	1.3864	27.7862	1545.72	215.613	80.1141	1668		141.893	119.59	1.60587	13.4381	4607.36		41.4379	146.859	1.57583	16.0193	3110.75		156.275	91.836	1.28435	18.1346	2273.03
		129.438	99.0504	1.22092	21.2567	1552.18	226.536	72.7774	1669		154.065	119.829	1.39657	16.4793	3144.15		25.4478	136.219	1.13291	16.0328	2064.82		98.2329	133.113	1.09812	16.6291	996.685
		22.2459	142.939	1.10294	21.085	1188.98	221.652	75.4335	1672		166.86	90.9948	1.56343	16.4796	3273.02		56.0884	76.535	1.08847	15.5789	1655.78		105.212	82.6603	1.14866	10.3174	1882.35
		139.885	84.9967	1.46469	28.1353	2332.08	210.692	82.1451	1677		152.882	92.5542	1.5482	18.3213	2788.86		28.7045	158.578	1.62406	15.1145	3335.31		102.536	109.38	1.26275	12.9528	1695.06
		122.698	131.949	1.68824	13.1722	5168.21	211.003	80.8869	1678		146.008	118.332	1.5597	17.2482	3428.97		74.1906	145.991	1.71325	12.9672	3259.02		163.468	124.44	1.24086	19.5028	1139.47
		127.254	128.477	1.23083	21.826	1697.64	224.495	74.4956	1678		12.0132	149.156	1.56809	33.734	1443.76		22.6102	53.6874	1.34352	18.9531	1768.33		40.8257	139.185	1.01861	20.2023	889.581
		132.408	119.282	1.201	23.0056	1724.62	210.464	82.1979	1682		142.045	121.406	1.2552	24.9446	1272.77		16.0104	80.9047	1.35051	15.1825	2250.88		34.3894	110.15	1.11344	21.795	1047.72
		126.576	92.6825	1.32608	15.5546	3303.78	210.301	82.5208	1686		0.277919	113.825	1.93186	25.437	3033.99		19.1553	123.221	1.09458	15.7042	1533.15		14.6509	143.474	1.06391	18.1274	975.856
		144.9	109.547	1.32056	12.0793	3328.71	210.519	82.3515	1687		156.319	112.837	1.75065	19.5035	3584.6		107.122	137.688	1.3804	20.8358	1320.5		127.114	99.2035	1.28395	25.479	1212.73
		139.701	82.7514	1.35763	28.8956	1188.48	209.017	83.5689	1695		160.094	97.5851	1.54288	14.2233	3817.69		153.017	147.355	1.14681	27.0069	993.035		124.566	109.463	1.03952	23.1214	1082.73
		112.805	80.2324	1.47556	32.6888	1248.15	222.397	75.0943	1698		150.774	113.255	1.70722	15.8975	3854.85		11.3089	105.773	1.26526	21.6564	1528.73		52.4443	110.217	1.11586	5.12414	4480.91
		112.596	81.0534	1.19066	14.3962	2322.19	213.233	81.9033	1704		162.425	156.31	1.5872	22.5773	2607.06		43.6091	132.613	1.6983	14.4007	4347.84		101.737	145.54	1.02315	15.241	992.442
		137.83	109.396	1.27924	12.7684	2585.88	213.192	81.6859	1705		151.638	114.349	1.2215	25.2972	1225.8		168.379	125.029	1.27966	21.0873	1570.76		166.473	133.975	1.14792	16.2215	1628.14
		128.155	101.159	1.14584	17.7285	1364.45	206.075	84.9652	1712		119.512	130.384	1.70245	21.1961	2364.26		8.80579	96.6935	1.44345	15.1799	3535.79		119.578	49.4526	1.07599	16.5409	1078.04
		85.2732	157.374	1.64316	31.9699	1501.93	203.922	87.0249	1725		97.1036	141.826	1.42494	15.7592	2488.18		11.8338	91.8495	1.40392	11.6402	4413.92		135.965	94.9702	1.07666	23.8853	811.259
		72.0666	123.594	1.47865	21.6871	1950.38	225.309	73.1886	1729		173.095	108.916	1.5712	19.2389	3027.15		167.29	145.991	1.70465	14.2398	4016.25		15.616	116.904	1.21555	15.0972	1881.3
		124.338	161.96	1.72115	19.8048	2968.99	227.327	72.7766	1730		127.966	139.574	1.37303	19.8568	1893.64		96.0788	161.825	1.20629	22.4958	1307.11		8.85492	169.244	1.39451	20.6464	1665.46
		106.687	157.504	2.1657	37.3943	2875.65	231.217	69.9245	1733		65.1806	143.674	1.50414	21.2835	2101.52		8.38794	119.945	1.41705	20.4068	2342.18		109.36	76.8432	0.935366	13.7135	1202.56
		146.031	112.172	1.70781	26.6669	3125.97	199.495	90.3596	1742		158.414	98.0171	1.22234	22.4538	1415.32		173.183	94.8137	1.28411	16.0359	2299.65		167.026	126.862	1.05576	15.7751	1665
		124.507	128.138	1.16185	21.4671	2174.01	214.758	80.9562	1745		35.881	155.869	1.93148	37.3268	1719.16		171.497	93.3785	1.36578	13.9119	2868.3		11.0021	93.8191	1.36736	22.2941	1805.88
		17.4913	155.818	1.37732	24.4877	1538.64	223.934	73.7068	1745		151.1	91.6567	1.27515	24.3744	1402.25		43.9931	142.58	1.25476	18.769	1257.95		90.3204	60.4179	0.963928	13.7661	1377.93
		130.253	104.755	1.26379	19.5799	2218.85	214.826	80.5979	1746		151.59	68.3981	1.46085	24.7657	2120.14		118.952	71.7372	1.19738	22.2044	1215.62		143.512	111.044	1.35144	16.0347	1743.84
		158.422	65.2539	1.38055	20.2027	2200.49	209.293	83.7424	1765		161.263	125.197	1.36808	14.5226	2585.49		100.051	133.708	1.4775	17.7184	2307.84		52.4196	115.439	1.20797	17.9569	1378.18
		102.503	59.0068	1.56145	34.9758	1594.08	221.554	76.4051	1773		116.6	135.342	1.96186	23.5562	3604.03		145.27	160.754	1.13529	21.159	1336.08		3.29786	116.622	1.14279	11.478	1937.6
		117.999	99.2004	1.34049	23.0667	1547.03	217.14	78.2316	1790		90.9113	144.101	1.63276	32.0885	1747.95		35.8592	110.005	1.21383	8.82118	2938.7		84.2841	123.416	1.26467	16.4036	1698.3
		159.469	60.9212	1.34171	21.739	1729.86	226.869	72.5195	1792		18.8503	120.721	1.92457	28.7127	2967.2		40.91	123.722	1.28095	21.4838	1198.9		85.1581	104.049	1.25314	14.5403	1724.39
		165.589	110.873	1.47089	19.4356	2568.41	205.311	84.8326	1802		128.747	158.083	1.57855	20.154	3161.55		46.4762	96.9589	1.16585	20.3699	1374.81		104.452	44.5681	1.34223	23.3453	1308.97
		126.128	111.972	1.07621	28.5792	1230.04	232.067	70.9657	1804		139.833	102.496	1.37057	17.6776	2491.79		10.9921	85.0602	1.13229	10.2595	3048.01		55.464	70.2712	1.45503	27.0804	1423.11
		145.438	72.5056	1.25791	19.736	1476.93	226.562	72.0653	1805		140.328	118.459	1.36143	18.2434	2363.48		63.6677	135.028	1.27792	10.2113	2523.98		36.3224	135.375	1.21047	10.6428	3009.58
		124.28	108.993	1.41277	18.0997	2174.54	226.281	72.0912	1806		132.577	39.1172	1.67658	31.549	1814.21		93.7995	126.331	1.34123	8.8447	4164.61		19.74	112.843	1.3304	9.28155	3838.23
		147.561	74.386	1.1287	15.1265	1730.45	211.972	80.9794	1809		92.0144	155.663	1.74271	24.8252	2489.17		22.0877	110.685	1.03961	21.7971	1251.12		38.6447	114.782	1.07416	21.1615	1062.57
		155.254	97.8517	1.7148	27.618	2158.93	206.028	86.4685	1811		162.174	77.6417	1.93653	26.558	3241.78		22.5664	134.189	1.73905	17.5253	2631.09		41.681	112.527	1.78547	36.8605	1379.98
		171.365	104.478	1.68499	24.7445	3115.72	207.607	85.4334	1812		142.96	145.405	2.33767	25.5547	4721.26		50.3088	124.3	1.32578	12.2704	2729.93		85.6783	93.2521	1.18794	16.4277	2020.99
		125.15	125.397	1.10554	24.4036	953.923	215.115	80.6422	1819		116.602	122.514	1.38978	21.7961	1699.04		13.586	125.508	1.42012	17.1334	2451.57		96.187	97.6284	1.28488	12.042	3760.47
		87.1412	94.7464	1.26467	16.3902	2287.19	216.297	80.4763	1821		145.265	135.538	1.63834	36.5975	1251.06		46.4435	156.734	1.21323	14.2512	1499.28		109.414	112.636	1.33972	14.6297	2027.43
		140.013	134.557	1.37242	8.83066	4146.61	226.874	72.033	1821		145.404	109.283	1.62309	19.6097	2712.29		1.21447	123.29	1.36947	12.2449	3988.41		108.679	97.5892	1.20731	19.9614	1277.83
		69.0947	108.401	1.36418	25.229	1574.95	215.785	80.4599	1822		8.16218	112.408	1.95009	29.1208	2638.9		52.9447	145.375	1.75834	15.4789	3729.26		102.456	148.164	1.31642	11.3085	2590.78
		127.194	97.7043	1.24042	28.683	1162.52	215.877	80.1047	1824		133.592	62.0166	1.3663	26.4596	1541.69		66.859	122.716	1.29174	11.4197	2577.06		113.561	140.352	1.17611	11.5008	1973.33
		9.52054	126.45	1.37637	18.36	2510.55	222.887	76.4275	1825		52.1593	142.807	1.65865	25.7795	2251.5		36.5608	123.754	1.24565	13.9951	2092.71		67.4886	131.603	1.05321	15.5586	1216.57
		136.336	116.588	1.25008	29.0844	961.083	202.664	89.5872	1826		148.089	118.48	2.30377	30.8169	3289.9		71.1839	157.614	1.64855	12.3302	3480.64		73.6421	106.855	1.12847	13.382	1638.83
		32.6364	97.244	1.25457	16.2152	2042.13	222.535	76.2873	1826		132.128	94.581	1.06509	18.2789	1114.69		138.668	151.625	1.37257	18.6136	1732.94		91.2589	96.3526	1.35246	32.8443	843.141
		136.154	122.584	1.17826	17.1708	1816.81	222.436	76.3149	1827		48.842	141.232	1.65552	32.4423	1949.83		178.255	134.634	1.25868	9.18284	3902.58		60.8334	134.657	1.22129	23.3993	934.04
		144.635	116.859	1.35577	25.5435	1458.82	213.868	80.7189	1829		124.634	102.503	1.64827	29.3406	1830.43		39.9018	137.536	1.71287	19.2378	3397.26		137.309	42.9952	0.968413	20.2716	908.835
		30.8616	124.981	1.4277	22.0561	1759.76	222.813	76.4159	1831		157.72	148.777	1.64457	22.0163	2415.74		34.4361	104.419	1.31342	18.3747	3408.38		162.694	96.8213	1.10605	18.0371	1152.03
		141.339	100.873	1.18669	18.629	1456.99	215.702	80.0239	1834		146.905	125.078	1.61274	21.0104	2301.06		28.7967	105.208	1.11199	22.3938	1152.19		89.8242	120.923	1.22917	15.2589	1658.44
		139.161	153.641	1.39913	24.4002	1747.89	232.248	69.5957	1837		148.114	134.678	1.7433	29.3284	2235.16		17.6374	115.881	1.19867	11.6652	2517.35		113.725	110.15	1.21395	18.9035	1213.41
		96.5547	101.401	1.11953	23.6423	1317.17	222.519	74.333	1845		102.733	140.052	1.33156	29.1627	1219.78		178.58	107.341	1.49672	13.4644	2999.9		109.553	94.5795	1.10886	12.501	1627.11
		119.256	98.8742	1.25753	13.4498	2135.42	205.35	84.9705	1853		169.74	94.1292	1.40402	18.3582	2448.81		24.2975	107.933	1.17205	14.9699	1672.48		99.6735	64.6139	1.10802	9.77424	2684.51
		126.871	57.8565	1.28245	10.6907	3220.29	214.406	81.0423	1853		133.802	150.297	1.35324	31.2445	1098.6		35.4997	131.79	1.43736	23.8918	1399.72		109.558	65.0038	1.01622	22.1276	749.874
		140.977	115.991	1.30903	19.2343	1637.55	202.708	89.168	1857		141.727	102.15	1.11829	17.7723	1408.28		1.13356	148.919	1.46608	22.4874	1570.58		171.248	113.531	1.09082	12.7419	1494.31
		169.075	160.247	1.58179	24.8369	2148.61	231.222	71.2367	1868		137.264	91.9355	1.12031	25.8216	980.166		24.2131	92.0168	1.2387	32.9171	903.091		158.165	100.33	1.1466	20.621	1290.06
		169.778	138.84	1.52537	29.5327	1953.28	230.976	71.0899	1869		135.373	75.7707	1.91728	32.7327	2633.37		40.6318	135.619	1.27196	10.2338	2804.87		164.424	81.2563	1.21403	9.85426	2359.86
		0.982067	110.644	1.40345	25.0543	1763.75	231.128	71.0423	1871		103.058	103.043	1.44135	29.0177	1535.77		80.2493	116.182	1.28637	8.69962	4670.57		111.373	68.0034	1.19481	17.3129	1464.26
		128.497	132.598	1.51887	26.1818	2076.37	231.048	71.2956	1872		107.931	144.156	1.39341	14.8675	2596.41		171.235	101.73	1.28452	12.9074	2701.91		110.424	143.502	1.18424	16.7123	1333.72
		162.255	138.221	1.32566	19.0586	1861.02	231.187	70.6683	1876		146.627	142.914	1.34595	17.3253	2465.46		33.6627	150.694	1.48392	16.2161	2587.46		110.039	92.5654	1.12041	13.2931	1607.3
		87.3842	137.105	1.64142	21.5164	2789.36	231.107	70.8552	1877		141.224	76.0034	1.83859	23.4703	3444.44		38.3132	104.634	1.11311	13.7545	1889.45		174.228	126.341	1.21128	19.7329	1908.48
		156.614	136.506	1.48042	27.1441	1619.91	231.006	71.4412	1880		137.821	110.151	1.27929	21.0127	1595.32		89.1342	138.775	1.47899	25.7261	1338.79		131.812	116.051	1.07563	27.2923	799.237
		170.846	90.339	1.18603	21.8972	1210.83	231.095	71.0318	1881		160.01	107.702	1.192	12.9762	2112.56		16.2929	109.22	2.11324	33.1084	2389.07		0.717997	110.278	1.30511	20.5721	1319.6
		111.47	101.159	1.21615	27.6477	1019.8	222.203	74.5054	1884		131.085	118.547	1.34984	13.2055	2568.3		59.5178	114.761	1.31986	9.30738	5464.29		98.1985	103.984	1.11727	18.0197	1410.26
		25.2946	139.639	1.42329	20.0974	2102.01	230.741	71.0592	1888		139.206	119.183	1.30279	9.6579	3220.56		67.3091	113.247	1.27965	13.7615	2250.38		103.78	123.698	1.16669	12.0156	1859.55
		25.5646	97.7311	1.20678	16.6593	1595.65	231.218	71.2171	1891		162.436	94.177	1.24644	12.6789	2141.69		23.967	121.656	1.11422	15.2706	1517.06		103.677	130.611	1.16052	9.40606	2075.67
		119.242	107.892	1.66758	16.9092	3509.18	231.55	71.1589	1893		178.809	106.229	1.31879	16.2717	1875.87		31.1107	109.578	1.25928	11.2316	2392.34		1.11387	105.672	1.14122	14.9164	1441.83
		78.4017	120.919	1.48694	19.5507	2581	231.352	71.167	1895		14.6619	127.084	2.22981	30.6767	3423.23		41.6868	128.964	1.24715	25.1575	1394.63		166.032	126.017	1.18808	20.3325	1267.36
		57.9457	119.076	1.35692	17.8653	2176.79	230.687	71.2242	1896		130.728	118.915	1.4858	23.4997	1960.46		20.7436	112.054	1.38301	23.2203	1725.12		167.465	111.603	1.28865	19.9635	1388.32
		122.8	101.965	1.36502	13.8277	2837.25	223.095	75.2314	1898		12.1574	134.578	1.86229	25.857	2677.88		49.3828	98.4466	1.27325	9.01757	3528.57		72.5899	82.4011	1.25984	15.5903	1455.77
		152.429	116.414	1.37102	23.5529	1865.83	230.886	71.5308	1899		138.735	148.728	1.52558	14.7675	3208.24		38.6784	110.856	1.28898	9.97901	2745.37		106.937	99.4826	1.09884	15.5424	1260.97
		92.5851	143.502	1.29636	16.6603	1975.96	230.681	71.2051	1901		129.18	120.917	1.61307	15.4301	3702.44		50.7625	94.209	1.1524	22.5054	1253.51		149.57	120.458	1.21179	18.3784	1333.86
		134.166	131.764	1.32902	12.5775	3120.04	230.739	71.4629	1902		134.137	131.747	1.63244	14.2426	4222.67		40.3591	124.242	1.19814	9.4315	2400.06		101.03	154.135	1.13576	13.9539	1272.57
		134.928	148.741	1.27266	21.1353	1557.3	205.546	84.6832	1903		163.022	111.664	1.54524	23.3542	2391.06		70.6088	148.763	1.1586	10.7371	1978.05		152.988	142.798	1.19497	20.4786	1061.89
		117.266	126.371	1.46035	14.1842	3229.95	221.596	76.0395	1903		143.716	82.1371	1.1882	12.4624	2146.12		13.1099	165.061	1.23162	8.90237	2750.8		28.4699	123.404	1.18857	19.6928	1080.89
		141.854	143.877	1.40869	19.1433	3313.85	231.323	71.3634	1903		106.542	155.573	1.36604	22.8724	1421.72		70.6518	123.153	1.68557	10.2832	5319.37		61.4198	122.262	1.2022	17.3871	1273.59
		54.9908	131.942	1.76894	26.4525	2380.31	231.452	70.9112	1906		130.631	88.9637	1.33427	14.0846	2293.35		8.93309	122.678	1.30863	11.8337	2365.39		15.9707	140.217	1.3527	19.9453	1269.38
		131.414	84.69	1.61913	22.999	3138.34	225.876	73.3952	1911		160.555	99.8429	1.32135	11.9584	3159.24		170.321	129.248	1.32843	17.174	1608.22		161.568	112.206	1.26375	20.6696	1125.34
		168.117	68.0862	1.16279	16.2492	1841.92	231.153	71.3574	1919		168.044	128.105	2.05079	32.5051	2308.3		4.81561	98.3324	1.3855	10.9312	3922.66		164.953	98.2086	1.18702	18.5244	981.492
		144.267	160.78	1.3069	17.0441	2032.35	217.763	78.1308	1925		68.6255	84.4876	1.98099	33.8331	2022.38		45.6475	113.177	1.36241	8.10883	5007.83		136.261	129.539	1.20035	13.9165	1517.08
		150.882	117.009	1.3408	15.1923	2855.86	229.742	72.1166	1942		11.9633	130.273	1.94907	39.9421	1552.76		11.1424	134.874	1.33464	21.1502	1499.11		36.9413	93.601	1.11576	6.05311	3791.32
		153.581	98.8117	1.28222	14.8136	2768.74	229.545	72.2163	1943		69.6541	146.232	1.24451	14.1535	2320.24		27.7672	148.78	1.50105	15.3535	2402.49		138.332	94.1349	1.13756	9.88768	2064.24
		141.951	85.222	1.3489	10.3571	4312.72	229.165	72.2818	1944		137.046	84.1589	1.3641	15.4229	2097.44		53.218	112.595	1.41842	18.1277	1707.15		135.316	120.905	1.38409	21.9909	1531.09
		144.495	69.6377	1.25057	17.1257	1730.3	228.117	72.6211	1945		78.6526	147.177	1.38588	14.3961	2956.66		116.513	31.8327	1.02133	18.7861	1727.58		20.8572	131.977	1.11943	9.73409	2270.93
		119.335	86.319	1.30261	6.40468	6548.74	228.033	72.0686	1947		157.295	61.5314	1.99623	18.1477	4846.98		29.5313	130.686	1.46184	13.0295	2644.06		28.2444	132.158	1.09407	10.9539	1783.7
		122.448	78.8705	1.292	8.37456	4573.48	227.532	72.0953	1948		166.25	87.9307	1.85866	21.4709	3511.12		11.0647	87.6835	1.42248	19.762	2031.87		37.5183	106.044	1.15404	15.498	1438.77
		149.332	108.941	1.39371	15.7904	2389.93	200.623	89.7826	1950		153.325	107.07	1.86375	15.6485	5368.25		55.1286	118.528	1.65271	14.5725	3719.67		77.8777	75.6413	1.05976	11.6839	1573.56
		130.744	143.783	1.32362	19.5181	1593.3	200.526	89.8631	1953		151.624	138.78	1.66435	11.3966	5633.6		5.83108	127.74	1.21915	14.0554	2044.43		138.735	103.444	1.18306	16.7422	1433.06
		125.959	75.7789	1.18141	14.5014	1741.54	223.21	74.4425	1959		165.721	70.0789	1.36044	18.5006	1785.34		7.65188	149.004	1.14627	12.0161	3156.78		135.145	42.044	1.04782	13.9468	1500.74
		132.122	88.3729	1.48216	16.9879	3036.01	224.495	74.5699	1960		149.128	90.3202	1.81248	15.8425	5171.33		25.567	129.852	1.38339	16.2554	2149.89		90.5218	122.183	1.25082	15.5648	1934.46
		141.347	119.4	1.23228	18.2122	1670.76	222.688	74.6633	1961		145.408	107.948	1.74854	16.7321	4307.38		57.4178	89.4866	1.13098	14.7349	1430.6		149.018	99.8484	1.00581	19.8568	828.182
		149.911	110.054	1.35463	16.1068	2436.1	201.723	89.6212	1970		165.815	115.848	1.95697	19.0372	3682.92		20.9099	152.561	1.13366	22.6708	826.682		140.188	88.9137	0.997768	16.6098	1013.46
		92.8775	159.631	1.66313	18.0629	3340.16	201.667	89.5842	1971		143.178	69.1452	1.59867	30.0201	1509.31		43.3789	140.94	1.05636	23.9719	1266.74		79.4554	96.9036	1.1402	21.7362	1096.32
		153.239	147.798	1.54548	22.387	2386.41	201.852	89.7023	1972		134.675	75.4323	1.43504	25.4715	1494.06		11.7066	57.8433	1.06699	16.8474	1662.66		138.636	138.576	1.26156	14.9254	1445
		151.246	75.1138	1.29521	16.926	2713.63	210.718	81.6256	1975		139.291	58.638	1.30207	27.3009	1002.66		17.1759	126.089	1.59824	17.1992	2589.63		57.5551	97.7056	1.17877	8.8749	2873.65
		137.858	74.6216	1.26753	11.8975	3120.7	221.418	75.7699	1987		142.501	134.328	1.69438	23.7759	1990.25		69.3933	75.7414	1.1935	25.0412	1551.53		138.882	100.034	1.03811	8.58621	2198.79
		133.105	155.338	1.59388	21.1978	2525.21	212.102	82.281	1992		73.6309	175.057	1.60868	21.5562	2243.35		21.3125	115.171	1.12437	10.7444	1948.56		141.35	96.1044	1.12352	7.36648	2878.49
		162.399	129.987	1.44362	26.4039	1502.26	211.515	83.0335	1995		153.755	111.573	1.54259	18.9718	2457.45		175.051	132.551	1.39262	17.8239	2365.21		137.918	95.8241	1.1659	7.49598	3073.26
		103.732	95.168	1.26716	28.2362	1234.89	200.141	88.9409	2004		153.185	139.225	1.62953	16.47	3328.05		26.2306	140.206	1.20177	9.75863	2367.88		117.325	146.104	1.17609	13.2585	1661.83
		39.4637	153.51	1.6603	29.8481	1850.43	200.526	89.0512	2005		152.261	137.679	1.75068	16.7951	4176.13		45.9225	123.236	1.24618	19.5419	2045.1		140.814	126.917	1.20495	14.1074	1735.02
		171.266	153.396	1.26729	14.5817	2521.15	210.502	83.5848	2016		177.856	129.599	1.70597	15.1286	4130.97		163.119	120.977	1.25289	17.1944	1910.54		155.15	117.98	1.1524	11.6662	1719.23
		154.067	126.323	1.25385	13.9625	2260.85	224.203	73.6996	2027		61.5758	130.91	1.93681	15.7712	5505.11		55.3831	89.4959	1.35009	22.6583	1439.16		165.631	111.813	1.1081	9.86171	1879.24
		127.343	127.071	1.28284	17.0981	1747.23	206.056	86.8388	2051		179.264	78.0001	1.39306	23.9632	1444.62		34.3914	152.542	1.09642	14.3797	1479.93		164.529	64.0089	1.16513	12.4468	1836.15
		161.951	111.69	1.25743	11.4346	3009.27	232.487	69.2016	2061		116.683	93.5614	1.30868	27.6188	1195.03		172.797	101.815	1.22968	12.2131	2201.42		164.096	86.1164	1.1895	21.1109	1126.49
		102.607	128.177	1.33636	11.1005	3250.06	226.603	73.4148	2067		25.0258	110.323	1.76512	19.4898	3690.78		48.9031	138.673	1.16631	24.6698	882.215		167.905	128.438	1.09274	16.2074	1341.33
		122.032	79.7589	1.27668	18.8167	1798.18	205.817	86.5696	2069		110.622	87.9429	1.56878	29.752	1483.45		101.922	115.387	1.27235	27.0199	1127.7		167.004	143.271	1.16696	8.33022	2753.56
		115.918	86.2456	1.21712	13.7814	2040.83	206.142	86.3983	2070		166.653	138.78	1.78773	25.9178	2978.09		6.42034	159.407	1.43879	16.4767	1901.35		9.88338	144.454	0.999617	13.6266	1574.45
		160.052	84.9266	1.31883	19.7541	1760.95	230.19	69.8249	2070		109.331	128.191	1.53551	28.4189	1638.31		103.214	134.984	1.33827	8.61213	3942.39		170.273	122.875	1.27065	12.9139	2246
		115.965	59.9486	1.22506	12.5251	2402.55	206.058	86.4851	2071		139.534	76.9764	1.47574	29.7011	1327.9		176.145	127.409	1.80422	23.6226	2163.48		156.714	127.135	1.10337	7.73819	2858.6
		157.35	115.642	1.62236	29.4287	1741.51	216.113	80.0974	2096		110.931	101.455	1.40871	21.0107	1825.12		57.8817	127.871	1.10321	17.1039	979.246		10.8108	110.803	1.07789	16.2558	1281.14
		50.9565	144.182	1.37758	29.9411	1139.96	209.068	83.3971	2108		127.993	160.371	1.20693	19.0308	1669.42		46.6649	118.032	1.09072	16.3121	1034.86		6.27523	79.6693	1.06302	10.8955	2057.17
		66.1474	98.1564	1.2795	29.0321	1118.03	208.775	82.9562	2109		178.359	142.622	1.56629	28.8227	1479.37		2.58642	140.148	1.51987	24.0424	1313.18		88.8813	63.2875	1.12974	15.1751	1798
		166.316	51.6931	1.27461	14.0042	2503.49	217.461	78.2274	2132		124.62	82.941	1.24493	18.1954	1690.92		105.028	139.607	1.23996	5.94806	4198.78		13.0634	109.812	1.24968	14.0561	2377.97
		144.637	76.4002	1.85184	25.7578	2589.74	206.026	85.5379	2151		6.25915	67.2361	1.68858	29.8535	1805.69		46.7501	71.6834	1.22833	18.1608	1284.54		155.94	87.8829	1.08539	9.08643	2448.79
		171.942	118.773	1.28133	20.386	1518.54	217.41	78.5728	2156		170.609	170.748	1.69904	22.6353	2575.6		170.155	153.094	1.44392	13.0996	3145.96		158.982	111.199	0.962875	7.46523	1827.39
		108.925	127.673	1.17573	13.4708	1774.23	206.729	84.1851	2158		113.619	77.4828	1.2497	30.2182	1069.83		0.0141247	125.571	1.35593	12.764	3744.64		162.918	65.7367	1.07383	12.7921	1461.08
		139.005	53.4195	1.22445	21.4645	1474.9	224.415	73.6404	2161		109.427	146.298	1.63783	22.2011	2521.68		37.4689	124.512	1.13521	11.651	1954.71		38.1076	127.039	1.14958	7.18887	2838.45
		141.021	116.738	1.22296	24.0596	1619.08	220.183	76.4791	2165		146.743	127.018	1.49346	16.2806	2561.12		33.0139	123.164	1.21921	11.5653	2209.56		157.505	80.749	0.947162	17.5744	1269.26
		123.555	93.2797	1.2325	17.1718	1938.76	212.551	81.939	2184		2.595	147.416	2.35061	28.5257	3545.32		23.0365	103.336	1.07408	14.6365	1270.23		121.738	96.5004	0.99403	25.8513	719.27
		81.5271	139.534	1.691	30.1894	1896.34	200.468	88.3582	2186		154.499	148.425	1.86307	33.7313	1843.31		77.265	166.657	1.25443	23.8238	1324.96		125.419	102.287	1.10637	18.8972	939.458
		153.418	88.786	1.55018	19.6791	2555.54	221.236	76.6053	2194		42.682	143.758	1.58744	26.001	1679.01		154.159	142.434	1.91756	18.3609	4046.2		125.422	117.181	1.08185	10.1597	1877.52
		111.589	75.305	1.58186	18.0127	2788.32	219.322	77.9936	2201		91.0298	124.445	1.47113	33.2369	1246.08		42.1065	135.995	2.26334	15.6196	6764.84		102.657	101.953	1.00554	19.4919	1153.96
		104.853	114.799	1.22551	18.7877	1570.3	206.828	84.4355	2202		150.964	74.4539	1.17103	18.9809	1268.73		48.5767	140.991	1.37892	7.52346	4288.38		172.376	141.647	1.11729	16.8684	960.373
		145.874	116.381	1.41142	24.4432	1728.43	230.007	70.8766	2205		116.679	161.157	1.79612	14.7209	4383.98		57.0479	154.153	1.06863	15.6671	1562.57		53.0733	146.69	1.29064	24.9047	1076.26
		138.821	86.4956	1.35937	11.1799	3347.73	219.257	77.2737	2209		95.1819	132.003	1.96925	19.1972	3937.51		23.1202	145.354	1.23614	14.0717	2087.62		47.8145	106.239	1.17114	22.3235	997.695
		98.9286	124.5	1.20337	19.2007	1609.26	220.255	76.7135	2210		23.7475	138.707	1.49459	25.3968	1598.74		41.8317	124.332	1.18158	7.29427	3456.33		123.722	92.6236	1.56195	12.6905	4590.7
		174.273	145.095	1.79914	27.2451	2545.71	211.996	80.6544	2212		101.914	71.0456	1.63763	26.4618	1957.83		54.0206	124.138	1.2717	10.3241	2602.78		2.9428	116.976	1.20432	22.0678	1256.15
		74.7835	133.829	1.39642	26.2699	1409.38	212.191	80.2712	2213		140.367	96.6694	1.40026	11.9074	2831.52		52.7733	88.5937	1.20525	13.5443	2161.11		83.1246	159.412	1.22242	14.116	1455.79
		90.5612	116.941	1.06904	23.3018	1091.86	201.135	89.6798	2216		143.83	110.023	1.20829	17.1679	1831.99		30.845	152.655	1.1939	26.7205	1065.02		96.0709	124.171	1.29538	15.6074	1770.43
		128.2	18.9817	1.28237	24.3732	1339.62	223.472	74.8493	2219		133.165	101.772	1.18136	14.4794	1876.96		148.271	169.278	1.6124	17.1829	2881.42		138.767	113.589	1.08742	22.4283	882.098
		130.631	93.4971	1.26867	8.53368	3531.55	224.327	74.7187	2220		111.598	138.359	1.712	24.8812	2147.35		73.8407	135.004	1.19757	13.0011	1714.06		123.341	103.803	1.15325	21.9612	1074.14
		118.576	137.933	1.19983	28.3658	1090.27	234.526	67.6977	2220		132.353	164.691	1.69375	17.0274	3257.12		22.6043	141.419	1.19401	6.78901	3428.6		140.497	88.999	1.27073	21.6933	1140.37
		115.465	42.0346	1.21305	23.103	1877.54	201.296	90.3868	2228		144.448	74.3261	1.18265	28.6444	1117.67		4.98594	107.517	1.1298	13.5727	3010.82		101.894	29.8742	1.15035	9.74154	2744.92
		75.1034	160.907	1.10874	14.587	1436.23	224.485	75.287	2238		134.884	99.5757	1.44742	40.0723	1090.31		28.1903	94.6293	1.80642	22.3413	2647.94		165.19	109.553	1.15964	20.3848	1307.07
		134.209	129.378	1.42332	22.1815	2149.07	225.961	72.7845	2244		145.752	134.54	1.45711	21.7527	1682.39		169.697	142.602	1.4806	21.4906	2171.14		161.616	103.83	1.46947	10.7212	3864.89
		149.405	123.968	1.41563	18.9892	2006.61	226.002	72.5645	2245		157.549	145.598	1.36701	18.0579	1773.83		73.306	44.5668	1.22666	11.4812	3380.56		169.882	104	1.36269	9.25173	4058.91
		164.295	127.313	1.21723	19.3965	1377.83	208.331	82.9076	2250		58.9958	171.788	1.46522	25.2401	1413.69		35.9571	166.701	1.5282	11.7611	3213.45		171.898	81.0795	1.42259	13.6284	4194.25
		155.559	96.8001	1.30914	12.7376	2624.6	228.306	72.2195	2252		121.465	85.9692	1.74403	35.8513	1580.17		154.128	120.631	1.22492	18.4662	2048.9		173.011	59.2096	1.52661	14.808	4460.84
		143.475	59.5507	1.07587	17.304	1128.52	222.194	75.6106	2263		141.671	113.123	1.60835	23.0275	1826.59		98.9961	99.6419	1.92237	34.1296	1990.99		166.439	71.5002	1.15605	17.3904	1316.43
		153.063	118.052	1.15172	22.4541	1038.24	219.825	77.7254	2269		135.302	135.742	1.57244	12.1314	3769.79		75.8848	92.6155	1.28112	9.69025	3353.68		168.533	67.4393	1.08045	15.4316	1376.44
		111.789	54.0823	1.40538	26.8386	1371.98	199.888	89.6752	2270		135.986	138.261	1.80517	11.6408	5534.65		0.637194	90.258	1.26133	13.9239	2218.78		165.745	80.5641	1.11709	15.6391	1317.38
		129.053	89.9579	1.48571	17.58	2562.58	199.945	88.3337	2273		129.301	117.735	1.69106	10.5909	5912.12		159.663	88.1924	1.40529	13.0493	2934.02		5.98597	131.636	1.18706	15.1677	1448.03
		125.028	90.9629	1.11625	24.6295	1155.98	212.778	80.6182	2290		148.979	92.8855	1.67195	32.6915	1429.14		11.8381	152.783	1.36657	17.8288	1820.96		1.59003	126.584	1.15735	6.20023	3311.73
		133.102	68.4129	1.18405	16.538	1845.36	199.961	89.7519	2292		122.86	151.543	1.32713	20.4521	1521.26		40.3147	145.798	1.21571	11.0569	2534.9		123.109	116.151	1.2074	17.63	1204.11
		110.834	85.5398	1.19781	21.6896	1305.88	207.792	85.2395	2301		111.787	116.068	1.29831	22.6163	1255.35		3.83088	124.698	1.55545	14.7844	3815.37		153.621	80.7031	1.01302	10.182	1865.29
		134.566	78.1843	1.40315	23.0692	1645.54	226.195	72.7228	2301		125.836	83.7339	1.25474	17.2715	1793.12		62.977	118.057	1.3229	11.62	2398.03		122.563	96.9235	1.06847	16.8727	1087.1
		133.186	129.317	1.32348	11.4162	2555.07	208.283	84.508	2302		162.175	112.69	1.31109	20.0231	1598.03		70.5838	85.2719	1.40741	6.09818	6514.24		131.842	123.786	1.12409	7.12643	2709.86
		119.766	123.325	1.42725	11.4188	3204.28	208.179	84.8267	2304		123.708	83.4682	2.02772	23.9616	3723.37		78.1827	122.451	1.31705	6.94456	4329.87		155.98	79.6076	1.2453	22.657	1039.63
		149.356	131.975	1.09576	22.8789	1493.8	208.335	84.8554	2305		158.843	110.217	1.60859	27.892	1845.15		7.94516	81.6639	1.0856	12.7417	3180.15		95.367	74.1313	1.05604	16.3284	1150.22
		121.542	88.7399	1.20305	15.6328	1820.33	209.609	84.0042	2306		114.131	161.07	1.79352	29.855	1900.21		91.4183	64.4068	1.16591	9.86662	2824.2		107.525	146.367	1.12603	30.1219	969.415
		125.997	86.7729	1.35783	22.025	1758.72	210.09	81.7531	2310		107.426	153.8	1.36714	17.4991	1805.41		141.307	174.87	1.06195	14.8023	1215.87		149.857	63.4426	1.10875	12.4364	1433.91
		153.52	109.295	1.29852	22.7453	1394.63	231.462	69.7832	2313		132.235	109.187	1.51737	20.0747	2480.87		54.1799	66.1322	1.26127	16.2867	2554.57		55.6595	123.846	1.24858	12.1003	1857.21
		148.072	73.2902	1.17588	22.924	1240.93	231.302	69.7395	2314		166.559	139.879	1.84401	23.424	3212.98		35.592	122.033	1.51861	8.15572	6780.13		28.1004	112.863	1.28216	12.8155	1931.07
		145.333	66.233	1.16082	26.6454	922.497	206.707	83.7405	2320		141.415	133.974	1.67788	20.33	2398.99		42.2962	130.124	1.53248	8.89517	6267.81		120.642	167.408	1.35922	25.0517	1132.04
		99.3485	101.663	1.18126	24.278	1182.4	204.919	87.8024	2324		87.6476	100.768	1.14854	28.2295	784.116		90.3324	120.495	1.20113	13.1128	1752.77		101.809	109.248	1.23323	18.0714	1294.68
		97.6152	78.6333	1.35265	17.4211	2216.38	203.485	88.6492	2337		139.015	111.826	1.54584	21.3015	2823.95		49.5843	107.787	1.46787	12.1677	3036.31		133.971	69.2472	0.951722	14.6477	1007.59
		122.336	99.8177	1.25343	13.148	2462.38	230.424	71.5162	2338		143.37	128.574	1.54905	20.6809	2079.43		159.293	108.877	1.32511	18.7104	1458.34		44.4522	122.59	1.13749	16.5989	1096.89
		146.525	106.547	1.32508	17.621	2268.31	230.97	71.5331	2339		122.948	104.752	1.39778	21.5081	1802.83		66.0311	113.146	1.18442	9.7467	2268.15		114.28	112.191	1.29158	7.70311	2989.08
		116.067	98.5966	1.21496	12.8186	2391.38	219.532	76.0864	2347		111.602	111.902	1.40309	14.4717	2494.13		33.8547	70.6294	1.32028	19.2466	1434.38		119.472	83.024	1.13786	22.5886	923.026
		123.828	59.2903	1.13817	14.1083	2042.73	219.759	75.8289	2348		118.748	148.377	1.44376	14.8668	2698.01		173.076	103.359	1.43993	17.5571	2413.02		129.441	99.6878	1.01559	21.1001	876.076
		120.395	18.7106	1.11264	12.0966	2276.46	200.576	90.0779	2379		172.165	164.311	1.38969	18.2005	2162.16		171.475	88.7358	1.28957	14.2505	2393.94		137.521	108.91	1.05658	18.2081	892.977
		116.879	41.1304	1.28497	10.0707	3756.91	200.027	90.1548	2380		131.201	156.92	1.2735	14.0235	2510.71		21.5832	89.1183	1.17811	16.9907	1468.12		152.485	122.555	1.08255	16.6447	1035.58
		127.708	69.7119	1.23408	13.252	3099.8	200.358	90.1696	2381		87.544	165.348	1.64767	24.3198	2188.73		12.2478	97.0717	1.67639	18.8508	2994.7		82.6853	120.069	1.14834	24.139	978.423
		100.754	56.4127	1.232	8.99784	3726.68	216.95	78.4203	2414		157.047	165.75	1.58391	14.0485	3821.56		29.2478	110.599	1.16619	14.6412	4182.25		165.597	118.732	1.20521	9.50415	2440.73
		134.19	58.5834	1.38508	25.698	1452.97	216.841	79.4303	2415		139.639	116.833	1.43139	23.6264	1991.49		8.70776	172.626	1.22447	14.4951	2241.71		72.8481	114.914	1.20949	22.9161	915.543
		143.617	81.6811	1.38155	19.3923	1731.79	223.461	75.645	2426		54.4906	139.443	1.91125	24.4443	2834.62		14.9618	98.6906	1.17906	15.3145	1680.36		108.134	86.5858	1.08695	9.534	2532.74
		122.531	136.342	1.2212	22.1119	1125.9	223.59	75.7217	2428		93.1845	95.8422	1.55632	30.473	1797.27		166.895	86.6514	1.2303	11.4167	2322.53		64.6646	107.892	1.37102	19.2845	1497.92
		51.7105	166.586	1.16766	22.2012	1118.88	223.26	76.0371	2431		114.852	133.496	1.42144	27.3687	1554.58		178.3	100.316	1.22374	15.0078	2293.35		74.6647	137.028	1.26608	13.5614	1666.74
		103.422	77.1765	1.3865	29.0149	1230.51	199.894	89.2804	2443		162.871	123.458	1.38479	24.2672	1541.63		49.5928	122.598	1.20847	20.6579	1715.59		86.6403	110.756	1.30543	12.1298	2474.43
		148.862	112.901	1.16727	13.5806	1886.5	224.908	72.6659	2446		5.47528	148.746	1.613	19.3062	2475.43		171.748	169.668	1.3055	15.6563	2796.35		173.21	95.6282	1.18432	10.6456	1995.94
		122.06	98.1956	1.4864	24.1115	1665.2	201.826	89.3502	2473		96.1466	100.957	1.37837	27.6265	1237.59		58.5377	141.849	1.10643	30.0119	870.618		131.06	120.367	1.08831	22.6953	765.076
		136.913	92.2949	1.10972	14.494	1454.07	211.602	82.1625	2475		29.8236	127.871	1.72285	19.7164	2672.01		53.1324	119.015	1.33945	26.2802	1307.97		159.726	75.5759	1.18671	11.8287	1922.56
		119.564	91.4714	1.13123	23.9173	1005.79	202.644	89.3838	2476		31.3243	125.233	1.88321	19.3384	3906.61		43.0869	127.102	1.36933	9.95767	3296.65		170.488	133.142	1.28437	8.57619	2866.32
		146.417	140.264	1.32009	22.9986	1289.01	228.207	71.8508	2483		153.13	162.103	1.33596	16.9875	1891.47		26.1707	154.046	1.46631	9.30457	4024.06		154.048	118.27	1.1801	12.0296	1866.81
		8.88864	153.578	1.25486	18.1237	1398.61	203.276	88.2254	2486		152.906	106.836	1.5653	27.9292	1509.31		42.3353	130.317	1.09413	14.7612	1850.55		121.974	128.811	1.14286	16.3535	1098.82
		146.829	122.21	1.45322	14.9713	3066.15	228.655	71.7298	2486		128.545	84.1631	1.57023	16.5273	2944.13		44.6331	163.738	1.21838	9.37726	3105.17		107.028	119.45	1.15798	12.2121	1637.15
		179.509	115.769	1.10708	16.6744	1413.52	203.408	88.3537	2487		18.722	133.959	1.37018	16.0199	2053.36		18.3345	136.973	1.31067	26.0397	1133.79		141.097	76.4998	1.07916	21.6456	909.857
		134.54	96.7622	1.41474	14.7182	2710.09	220.461	76.6409	2492		121.505	103.195	1.41242	18.9456	1873.51		33.4619	150.241	1.09847	13.1335	2597.64		126.316	117.03	1.13392	12.1216	1469.65
		129.382	133.402	1.3158	12.7415	2556.98	220.736	76.5213	2493		162.224	117.619	1.69463	18.5946	2836.1		146.199	101.442	1.11127	10.7961	1903.9		125.205	145.914	1.48174	18.7482	1822.48
		150.489	124.141	1.42002	17.953	2087.58	220.931	76.3219	2494		121.169	89.6619	1.2612	15.4173	1873.74		132.094	117.637	1.16148	12.0125	2119.1		123.398	129.729	1.29189	13.5867	1711.3
		2.57596	119.216	1.65747	25.6103	2299.54	204.354	87.6701	2502		103.091	78.6609	1.3895	16.357	2255.28		18.6956	175.437	1.4442	15.4392	2296.49		108.723	105.403	1.13561	16.2153	1072.67
		37.1976	118.23	1.16032	17.1703	1521.55	234.347	68.9286	2502		138.828	127.37	1.682	22.8905	2100.6		134.591	104.441	1.18751	9.03842	3840.37		164.454	114.691	1.26185	28.2883	970.528
		130.379	154.433	1.4046	13.9197	3021.57	233.867	68.9103	2505		0.127236	90.0872	1.75901	21.2528	2721.75		145.23	93.4737	1.27988	22.1848	1081.4		97.9436	127.534	1.07266	17.678	1131.76
		104.1	62.8856	1.28604	12.7577	2899.26	216.821	78.6457	2516		104.664	110.361	1.54476	20.6488	2191.67		81.6996	141.816	1.33087	15.5451	2272.89		91.461	126.95	1.2638	11.4457	2316.9
		103.844	64.2856	1.0978	18.3964	1421.08	208.727	83.8708	2518		1.08765	155.383	2.08564	20.2831	4833.87		154.923	152.207	1.6189	17.6737	2503.38		71.1185	112.608	1.14914	6.98327	3155.47
		151.247	98.3107	1.23133	17.803	1799.26	212.269	82.1888	2523		147.745	128.134	1.44107	22.6379	1836.6		10.2128	100.285	1.18661	13.2165	1991.46		148.13	109.616	1.06207	17.2035	1249.97
		151.772	102.266	1.39242	16.2545	2613.44	233.449	69.7622	2523		24.6568	110.898	1.49066	17.2814	2428.61		2.09182	128.604	1.15834	10.5653	2352.57		126.969	84.7572	1.02025	17.6191	1176.89
		50.4822	72.5332	1.35609	25.7921	1446.1	209.999	83.7579	2561		159.181	91.0771	1.77669	24.8452	2779.82		32.2564	133.438	1.16771	12.2485	1620.25		98.1245	58.4014	0.949165	11.7753	1315.34
		157.61	92.0177	1.1087	14.2219	1662.36	212.975	79.9713	2564		154.112	10.0521	1.9428	21.5592	4059.9		50.2995	81.5682	1.29608	21.3354	1382.76		91.2344	71.3121	1.01814	11.6381	1488.61
		106.6	124.287	1.31665	20.0699	2117.83	207.717	85.0075	2565		114.452	69.4463	1.51625	26.6405	1614.13		38.4137	111.064	1.22962	10.8397	2536.09		132.326	93.4515	1.11991	16.1265	1155.2
		118.361	81.4103	1.28739	21.7508	1268.73	226.155	73.2668	2566		0.363002	151.553	1.64071	19.0509	2720		40.7739	136.601	1.39613	11.2485	2355.94		130.84	78.0736	1.10022	13.8246	1185.06
		102.952	139.385	2.11388	23.3081	4613.38	202.258	88.713	2607		125.423	108.147	1.64242	17.5795	3092.23		55.4465	112.694	1.0674	24.7206	1390.93		103.742	124.828	0.93273	16.7388	793.746
		126.493	120.187	1.56603	19.7249	2653.13	201.302	89.7624	2613		40.9446	131.116	1.792	28.0123	2157.98		40.606	139.193	1.17885	9.03267	2980.41		140.06	68.0968	1.15589	14.2484	1345.27
		134.798	128.519	1.54748	16.4799	2838.3	202.342	89.8972	2615		162.823	121.869	1.80789	21.9904	2632.19		115.757	60.2389	1.80823	27.9291	1639.71		149.649	68.3775	1.08876	13.3572	1374.84
		139.563	89.7342	2.18878	27.7913	3858.93	228.585	72.677	2620		158.491	121.204	1.31596	16.7379	2002.92		63.7255	115.08	1.24007	17.349	1279		153.714	39.9758	1.08759	13.3106	1457.95
		138.827	70.1645	1.16532	14.432	1922.76	212.195	81.2655	2644		149.722	71.055	1.34823	24.4398	1345.71		9.22798	125.504	1.18651	9.69668	2484.43		162.431	101.322	1.14708	13.4013	1418.63
		134.046	75.3275	1.11926	19.9628	1277.61	211.82	81.2097	2645		97.8747	145.727	1.42027	28.5167	1338.41		3.23315	105.974	1.2106	10.7264	2831.67		148.864	34.8289	0.993538	14.9383	1049.61
		94.2484	16.9539	1.62669	24.5962	2681.81	227.175	73.6139	2662		120.193	120.174	1.48175	22.1398	2058.96		81.0193	120.675	1.31379	13.1555	2294.31		89.6105	112.016	1.07995	14.6479	1254.49
		172.582	166.174	1.33198	24.9187	1236.53	222.41	75.1923	2665		118.178	131.327	1.86508	31.8302	2114.83		55.4597	153.156	1.59039	11.9917	4556.04		66.8064	143.052	1.32046	28.0489	760.342
		117.358	102.668	1.37992	21.3607	1831.7	208.587	84.8584	2668		178.877	113.118	1.33966	23.5296	1267.39		108.926	139.04	1.20656	13.1742	1743.13		170.424	134.422	1.27336	13.6187	1904.4
		147.423	104.108	1.23157	22.4304	1528.55	208.104	84.869	2669		164.755	117.396	1.69187	21.093	2473.91		106.175	137.135	1.28053	23.2267	1159		172.084	135.381	1.27534	20.6107	1170.74
		145.921	105.104	1.31994	13.6774	2499.52	208.643	84.7859	2671		123.986	4.33732	1.68471	29.2369	1981.9		83.4329	131.806	1.30603	16.275	2060.51		166.075	96.7437	1.08057	19.0809	845.854
		112.5	125.605	1.51606	27.5956	2257.2	221.064	75.5376	2671		78.0975	125.011	1.29708	26.309	1176.76		77.1378	112.438	1.47312	18.4407	1881.89		102.9	107.104	1.25946	33.7561	715.715
		160.842	155.031	1.76433	24.1636	2290.05	221.137	76.1931	2673		109.237	118.18	1.53974	17.0583	2342.33		56.2358	100.29	1.23485	14.4779	1673.41		85.8816	143.196	1.07262	25.4799	634.609
		153.321	88.9177	1.24565	16.0877	1830.88	218.421	77.5936	2686		126.815	134.637	1.85838	20.0936	3457.31		22.5095	143.048	1.50213	22.4434	1968.79		6.27184	109.063	1.0814	14.6091	1404.68
		129.008	29.3358	1.25352	17.4455	1582.52	220.225	77.3709	2698		53.7765	108.524	1.36979	19.0157	1828.43		10.3427	100.172	1.0043	12.9231	1115.03		170.551	113.068	1.3863	15.58	1925.93
		142.665	116.801	1.31515	18.954	1715.7	203.199	87.2714	2699		65.2718	88.7934	1.30012	16.6755	1949.31		119.503	139.573	1.18426	33.1075	623.3		89.3622	146.331	1.09829	15.1391	1237.79
		145.283	114.18	2.56645	27.3396	5645.58	200.726	88.3454	2708		74.5947	67.8782	1.21687	19.7737	1477.05		57.5713	122.6	1.26205	25.0557	1269.05		9.95608	111.664	1.11621	19.051	1590.47
		171.508	156.17	1.94416	17.8823	4663.5	200.865	88.3397	2709		147.886	149.023	1.76291	26.9151	2017.87		36.7782	130.039	1.11286	19.7068	1214.88		179.146	123.484	1.08597	9.42313	2088.83
		148.504	118.022	1.30149	23.4405	1385.58	228.009	72.6122	2727		134.568	152.157	1.52793	24.7379	1730.23		19.7031	116.347	1.68781	19.6486	2213.91		116.724	92.3551	0.979833	17.9389	845.647
		146.908	114.819	1.50427	23.8953	1947.58	203.297	87.7076	2738		2.15728	154.068	1.97251	22.4541	2872.94		1.36012	138.417	1.48992	18.0144	2143		152.413	118.413	1.18061	10.8532	2036.09
		153.102	114.805	1.36469	20.5884	1611.83	206.735	83.7272	2746		109.485	78.3434	1.74727	27.9374	2216.93		72.6325	145.903	1.25095	22.1824	1219.28		81.2014	97.5286	1.01009	16.3684	948.904
		161.549	104.973	1.24442	11.5414	2539.91	233.91	67.9022	2750		20.6637	148.676	1.5216	22.7083	1659.87		168.793	117.668	1.38276	24.9984	1288.72		18.4561	80.438	1.09461	13.7211	1534.13
		88.4272	81.8175	1.2923	20.7824	1751.81	226.356	72.7111	2779		95.5498	129.669	1.26509	36.2552	759.229		20.3685	121.528	1.45565	13.9775	2237.11		30.0195	104.574	1.04657	14.204	1408.58
		92.3497	77.5251	1.21907	20.6141	1365.71	225.505	72.4721	2780		95.1741	117.897	1.63927	23.557	1893.28		67.2217	141.019	1.36575	7.52597	3334.85		8.70076	103.913	1.21478	17.2549	1389.56
		129.702	130.498	1.60627	26.5471	1850.21	221.959	74.7065	2810		116.165	83.1432	1.55745	26.422	1716.18		44.9159	150.067	1.18846	7.50074	2569.57		4.20209	110.224	1.20623	13.5779	1590.79
		158.645	122.235	1.58167	27.2042	1823.25	214.984	80.3213	2814		132.029	129.062	1.41888	23.2167	2257.54		58.2358	97.558	1.41145	21.3892	2048.62		113.652	111.202	1.11408	12.9778	1206.1
		137.097	60.4973	1.1232	21.414	1139.14	212.061	82.1525	2828		137.63	137.719	1.44737	22.0691	2294.92		40.0352	89.9739	1.25379	18.8541	1651.73		104.646	56.4848	1.04447	14.9765	1041.56
		141.295	76.4675	1.25708	18.406	1682.06	212.594	81.7383	2829		129.146	82.1799	1.16648	25.818	972.879		174.428	104.124	1.1902	16.0415	1580.15		179.526	98.0388	1.1881	15.4306	1509.9
		116.049	94.951	1.2125	14.1762	1903.94	212.53	81.8985	2830		129.4	67.1993	1.14946	20.2055	1226.74		32.0381	122.526	1.13589	11.2919	2304.14		159.645	121.049	1.13242	17.2603	1184.22
		134.829	97.1184	1.23397	8.13907	3140.73	212.132	81.7925	2831		152.97	103.751	1.26519	19.483	1370.13		175.739	106.668	1.23335	17.6073	1707.43		161.068	138.804	1.30181	17.143	1593.75
		143.53	105.348	1.35385	7.77906	4788.56	211.522	81.4697	2832		141.511	105.735	1.72689	16.7149	2803.73		39.9049	152.399	1.06671	22.8687	684.84		99.3831	82.5748	1.03974	18.4051	1133.81
		129.385	100.086	1.31689	11.041	2748.12	211.705	81.419	2833		129.893	130.177	1.68291	22.6804	2285.5		10.9081	151.941	1.11185	26.3038	815.327		127.62	101.366	1.04338	19.5456	825.477
		113.34	72.7289	1.12692	15.9723	1604.46	228.647	71.1003	2850		161.492	42.8202	0.969798	23.4645	1064.29		83.1377	102.972	1.42458	16.1375	2252.12		110.605	120.369	1.06087	13.4378	1254.99
		113.375	91.4811	1.29446	16.9247	1826.21	227.939	70.9816	2851		141.203	129.077	1.86893	22.261	2706.11		90.3857	52.0691	1.20971	17.161	1281.5		154.413	70.2691	1.0886	11.5043	1926.9
		142.331	93.2738	1.53308	17.8095	2326.61	228.553	70.9198	2852		90.0512	109.27	1.79633	22.0623	2574.8		161.975	91.611	1.77361	22.7578	2523.09		175.991	175.174	1.09843	20.0387	840.995
		129.488	124.434	1.60884	19.315	2132.79	203.544	87.945	2931		137.301	132.805	1.95669	17.5223	3644.05		40.6889	146.3	1.14292	10.6368	1804.27		3.43458	94.637	1.3402	19.2448	1455.35
		115.26	120.417	1.24843	16.1778	1545.02	203.611	87.8935	2932		127.79	129.126	1.99096	16.0829	4157.36		11.0701	132.845	1.2176	13.845	1744.85		164.185	115.475	1.20807	15.5034	1309.84
		126.701	122.365	1.52588	18.5468	2163.21	203.352	87.797	2933		115.461	84.8194	1.92878	20.4943	3259.46		47.6603	91.5255	1.37404	15.3243	2051.37		174.914	100.599	1.2676	15.4922	1650.26
		106.736	127.269	1.16654	19.8637	1121.01	227.621	70.5853	2934		124.984	160.092	1.56918	19.923	1993.93		52.3277	73.6328	0.990795	17.9282	1762.86		166.427	90.4776	1.1917	18.2055	1269.79
		117.686	69.3439	1.20583	26.296	1064.3	227.848	71.3167	2935		132.349	116.557	1.75132	23.4514	2536.54		58.4021	58.164	1.08495	10.9612	1934.84		100.952	98.6356	1.05838	9.04149	2072.37
		91.5172	127.529	1.46531	25.4722	1474.22	229.807	69.9157	2940		145.71	121.11	2.07299	18.9187	4298.07		54.5419	162.92	1.46002	23.0297	1345.55		130.911	123.645	1.13615	9.05135	2510.64
		96.5192	106.413	1.0497	17.4746	1163.08	218.402	77.5642	2970		107.327	144.57	1.48583	15.2758	2276.03		169.754	93.0431	1.22728	23.6116	1284.48		130.184	99.7744	1.05625	10.6679	1457.97
		120.993	75.9895	1.13608	12.7189	1827.14	222.196	74.2641	2973		155.145	102.733	1.48798	18.8671	2502.24		40.5732	111.742	1.22991	22.3444	1124.76		138.445	135.973	1.12327	9.86002	1819.96
		142.645	131.023	1.34303	22.8257	1217.17	205.336	86.3141	2978		153.472	131.352	1.3297	14.4327	2371.03		21.6232	89.7817	1.24435	14.9695	2163.09		177.314	73.7949	1.27588	12.4553	3244.27
		129.313	92.3747	1.22648	12.4689	2184.98	225.195	73.6144	2993		135.469	98.8886	1.1889	21.8448	1476.68		0.835836	109.107	1.31248	14.9644	3245.98		2.55539	90.3082	1.26496	10.4176	3180.66
		140.418	118.496	1.30968	14.1876	2444.62	222.437	74.3979	3022		152.473	116.207	1.3134	16.586	1768.67		24.7247	133.614	1.28974	19.0727	1486.94		35.3053	84.1166	1.28681	18.6943	1678.92
		15.8171	145.774	1.32725	21.7911	1509.07	215.533	79.7376	3036		125.561	115.175	1.17459	21.4743	1189.77		116.337	84.0273	1.34887	22.8085	1407.31		5.8098	133.296	1.29575	16.9633	1930.05
		134.798	73.558	1.39217	26.6884	1498.83	215.354	79.7695	3037		138.709	119.594	1.16341	21.5033	1233.2		0.988568	114.777	1.15467	11.7173	2022.42		130.222	133.082	1.08577	19.0658	1149.5
		64.8465	163.286	1.27288	19.4226	1540.26	215.403	79.5538	3038		125.351	94.6016	1.16541	20.6868	1313.33		84.2899	89.6436	1.33985	13.4061	2443		32.4141	145.695	1.15	26.1118	829.397
		131.823	112.366	1.21621	21.1959	1408.65	215.633	79.5848	3039		135.975	150.605	1.4501	23.3804	1553.58		9.6459	47.9636	1.14423	12.5148	1926.86		139.447	91.1092	0.986413	18.3045	846.514
		134.289	143.528	1.46572	17.9712	2229.3	215.457	79.7383	3040		133.748	116.546	1.3824	16.688	1691.16		29.6776	109.233	1.12954	16.6875	2002.43		154.123	104.49	1.1401	9.85789	2081.72
		142.482	97.6548	1.20072	17.1821	1638.56	215.794	79.744	3042		140.669	133.502	1.30807	15.6471	1912.83		18.7729	102.076	1.08536	10.6314	2008.48		155.995	124.14	1.04308	13.5425	1398.37
		121.192	121.997	1.25207	22.4079	1189.3	209.098	83.3918	3065		137.699	101.896	1.23648	17.4584	1622.62		173.143	57.3399	1.00244	10.5163	1710.2		109.284	161.467	1.07114	21.3759	783.15
		100.476	86.258	1.29041	19.7567	1549.4	220.877	76.8908	3116		139.469	117.21	1.23198	17.677	1460.21		28.3996	131.849	1.60878	14.2405	3508.88		4.53508	128.327	1.3546	19.5125	1735.73
		103.345	87.3297	1.47567	27.2109	1653.97	220.944	77.198	3118		131.035	73.6098	0.948529	17.102	962.827		8.15255	114.049	1.35952	9.94125	2973.85		120.261	127.216	1.24812	21.3515	965.406
		51.9373	115.217	1.30017	14.3979	2034.89	198.977	88.9981	3121		114.911	116.682	1.12975	19.9148	1194.44		49.26	168.372	1.70236	21.7313	2298.27		114.958	66.9967	0.970455	14.1147	1660.64
		123.101	105.043	1.50441	20.0157	1928.63	221.037	77.3385	3121		123.974	127.638	1.16361	19.6638	1277.03		82.6861	136.92	1.76453	26.8249	1737.07		100.44	90.0088	1.18129	17.2469	1449.1
		144.614	135.715	1.30706	14.4744	2431.01	203.558	87.8546	3127		87.4025	146.892	1.63204	24.9415	1833.65		172.052	143.239	1.29802	12.6647	2304.82		174.009	110.164	1.23309	20.2113	1297.19
		111.225	39.1556	1.11051	13.6249	2000.83	232.307	69.5553	3134		2.03957	100.93	1.59077	18.7875	2442.92		108.693	140.255	1.21241	4.54131	5126.87		88.2178	68.0514	1.20925	10.4516	2969.18
		114.644	78.4796	1.5643	22.1619	2279.53	201.033	89.0905	3138		58.312	140.546	1.51371	19.3295	2403.28		6.34673	128.851	1.34433	13.4308	2209.97		115.337	132.107	1.21738	11.5593	2564.9
		8.6556	83.133	1.28715	20.4054	1805.16	234.075	68.7062	3142		131.246	151.423	1.17749	16.8358	1391.72		145.465	145.121	1.3964	12.7878	3191.84		87.9816	153.842	1.28172	7.97248	3940.85
		95.7996	129.745	1.33076	16.8494	1875.92	233.985	68.8526	3144		148.363	84.7115	1.23661	22.6227	1028.75		75.2605	71.6873	1.19352	13.3165	2142.45		77.5176	130.019	1.17591	8.0335	3131.57
		99.503	103.475	1.1529	19.1234	1281.52	210.51	82.8596	3145		158.693	64.783	1.52497	23.9069	1984.09		6.37702	87.5631	1.41839	21.2106	1975.12		76.8143	84.2746	1.46036	24.4795	1592.67
		126.779	140.861	1.25924	16.3525	1547.72	234.429	68.8804	3146		110.243	114.457	1.23155	27.952	1020.09		44.3466	69.5477	1.07059	19.7574	1057.01		131.689	148.362	0.964898	21.076	1240.93
		148.065	64.7239	1.27825	20.2912	1479.05	199.733	90.0475	3150		159.62	103.334	1.50825	18.5685	2442.57		175.995	98.6108	1.18539	16.4217	1434.2		124.112	89.746	1.16101	17.5522	1121.48
		146.883	123.281	1.56414	22.2394	1912.24	199.741	90.2166	3151		148.161	66.8107	1.24595	15.4479	1871.74		28.8466	120.287	1.37245	26.6568	1047.21		137.128	96.4249	1.1327	14.9401	1207.45
		140.993	128.801	1.42142	24.3788	1495.76	227.132	72.049	3169		145.753	100.528	1.26848	18.8839	1724.23		28.2286	159.732	1.8721	28.1184	1659.63		118.007	123.935	1.2343	12.2911	1956.05
		123.531	87.8912	1.43643	20.7262	1669.88	208.438	84.8183	3179		159.432	111.549	1.30408	15.2743	2024.25		116.955	111.847	1.34305	23.6978	1157.63		122.774	164.958	1.23194	7.33447	3435.91
		151.385	53.3134	1.30254	17.949	2331.23	231.95	70.6691	3181		151.336	142.13	1.41673	18.1579	1952.99		127.418	136.71	1.38367	13.2247	2129.79		152.788	121.459	0.997254	14.5289	1281.29
		125.208	120.697	1.37905	9.82977	3611.5	223.31	74.7949	3187		134.207	126.299	1.53832	13.9066	3030.68		22.6321	106.581	1.1623	20.7774	1186.9		34.0565	128.694	1.29332	19.2339	1904.82
		127.818	73.883	1.23755	9.95001	2935.77	223.211	74.7353	3188		91.9749	127.756	1.26	15.5691	2000.37		72.8928	139.442	1.53979	30.3589	1227.07		83.6753	144.288	1.24449	19.0529	1859.12
		110.873	108.978	1.33261	21.4366	1499.92	203.061	88.595	3193		149.136	110.957	1.3067	18.8256	1518.36		166.697	113.808	1.38928	15.0489	2105.74		125.831	84.0912	1.05716	22.7426	1433.02
		166.796	78.9911	1.23015	13.7724	2285.36	223.467	74.1819	3211		106.203	111.134	1.52903	18.0176	2436.85		48.818	133.038	1.20538	20.2878	1268.2		20.319	142.465	1.32463	18.49	1564.5
		153.553	66.2803	1.20179	17.7978	1487.56	214.441	80.2623	3215		123.349	83.5077	1.22136	20.2712	1338.77		158.338	104.833	1.15114	20.5037	1100.51		106.912	117.863	1.30371	16.8425	1292.28
		28.1563	79.5653	1.67932	32.6785	1599.62	221.799	76.6303	3221		115.627	83.9194	1.07583	14.4926	1338.03		165.059	99.064	2.17793	26.6701	4426.46		50.295	108.959	1.18106	16.4743	1093.44
		118.975	86.6741	1.47343	23.6822	1632.88	220.59	77.5609	3229		124.987	94.6197	1.47314	20.4528	1811.05		90.6829	104.294	1.11739	17.2013	1382.8		55.007	77.3368	1.25517	22.4901	1082.8
		142.302	140.461	1.43281	14.7806	2379.38	220.68	76.7285	3230		97.1955	77.6045	1.15516	18.4877	1350.55		2.09796	91.5463	1.30495	14.6926	2184.2		101.387	113.506	1.12191	13.997	1262.55
		136.658	141.738	1.30241	13.892	2024.13	207.497	84.7421	3231		123.53	132.912	1.48496	25.4043	1323.7		32.7061	87.007	1.48382	33.4333	1057.79		46.8644	63.1066	1.15395	20.8369	986.925
		122.419	138.248	1.35785	11.8797	2748.32	220.148	76.5768	3231		123.241	89.333	1.33619	21.4308	1387.34		156.871	150.341	1.2573	16.128	1366.16		53.3958	167.119	1.18573	7.70078	2698.69
		168.626	138.105	1.25793	9.54445	2926.47	207.771	84.957	3232		165.521	121.914	1.37073	23.7327	1441.18		4.44124	140.426	1.25895	18.0946	1351.86		4.13809	147.39	1.27988	9.01691	2711.86
		140.51	122.797	1.3273	14.6679	2157.84	220.466	76.873	3232		174.109	119.982	1.67839	25.8365	1826.32		175.589	91.5662	1.20237	14.791	1395.82		57.7962	113.156	1.25457	15.5853	1506.2
		143.839	98.6051	1.19404	9.40803	2948.96	207.955	84.8544	3233		137.851	77.8125	1.75572	25.5281	1995.19		53.7616	82.7946	1.23912	16.8972	2260.7		56.5058	64.321	0.973437	12.4301	1119.64
		154.379	100.315	1.25305	12.2426	2593.55	207.899	85.2103	3234		3.26499	155.544	1.56826	22.7146	2057		65.6401	128.584	1.56261	17.2532	3555.96		66.6058	14.1113	1.08224	14.1266	1404.22
		131.639	101.631	1.26161	29.0667	1220.23	206.084	84.256	3238		124.159	121.624	1.40249	12.2897	2910.16		26.7825	101.008	1.05311	13.1344	1933.36		63.3596	18.1591	1.12189	13.5983	1458.82
		122.674	108.838	1.09328	14.3165	1482.39	206.298	85.1744	3239		37.4585	127.829	1.5559	25.7785	1480.94		125.41	148.178	1.45818	17.7638	1779.14		140.54	114.985	1.02974	12.3134	1304.47
		127.312	106.034	1.43716	16.6669	2144.6	206.133	84.2713	3240		130.102	115.414	1.2466	18.0702	1485.86		178.839	98.9702	1.01532	15.5472	1072.09		54.7424	157.709	1.17067	12.4079	1648.2
		86.6551	89.9284	1.1857	15.5575	1672.43	205.274	84.8692	3241		152.626	105.261	1.30449	15.853	2084.63		19.0761	113.273	1.11265	14.9055	1647.41		127.173	160.515	1.29737	9.82722	3351.86
		110.886	126.867	1.29135	16.8223	1624.76	205.559	84.7867	3242		40.4448	170.073	1.31806	21.4613	1687.49		30.9898	99.4894	1.06843	19.5234	1568.65		155.808	131.135	1.18889	8.91402	2529.12
		134.42	107.959	1.55066	21.4495	1947.65	207.681	83.3045	3249		59.5056	132.861	1.33742	20.8869	1643.31		20.9766	131.603	1.20138	12.5077	1848.77		107.538	106.409	1.14633	4.11769	5307.65
		118.536	107.19	1.26444	15.4374	1897.48	229.115	71.2952	3251		173.945	106.329	1.73759	21.2048	2434.71		165.161	121.959	1.45491	13.4475	3499.44		135.855	125.95	1.275	17.1823	1500.85
		110.437	92.9268	1.61563	18.4841	2654.2	229.052	70.9019	3284		167.716	129.827	1.81233	16.9332	4155.38		15.594	133.488	1.15528	15.1042	3115.85		157.606	99.8904	1.26057	17.3331	1549.1
		9.59683	143.599	1.30191	19.0558	2070.05	206.475	86.2314	3297		157.966	103.252	1.42218	21.3402	1901.27		70.8178	133.611	1.27645	20.4397	1172.83		146.565	109.448	1.06051	15.0822	1452.7
		48.5939	148.3	1.445	26.9026	1314.3	199.434	91.0374	3307		83.953	21.6548	1.05366	14.4007	1939.51		100.843	142.681	1.08584	23.6755	949.24		134.699	126.055	1.20999	13.0665	1900.56
		127.905	136.069	1.79965	34.5803	1544.15	206.551	86.1947	3307		94.9289	143.709	1.20994	20.5505	1557.76		173.727	122.192	1.16045	16.9648	1211.75		58.1451	161.996	1.18804	13.341	1601.72
		91.8098	115.673	1.42304	13.1947	2875.18	200.493	90.5503	3313		138.568	164.552	1.30959	24.2622	1451.27		73.3794	136.715	1.03327	14.8786	1488.75		92.6782	161.597	1.19564	12.5744	1851.02
		133.675	128.957	1.38316	16.8829	1677.1	200.032	90.5663	3314		157.242	83.1352	1.18404	20.9837	1353.45		99.321	100.384	1.05419	16.9759	1231.87		172.53	81.5653	1.05022	40.3921	1166.76
		162.253	108.46	1.23508	19.5989	1433.92	212.725	81.7683	3324		144.019	115.815	1.44952	17.1706	2227.05		138.022	152.729	1.42847	9.46995	3596.97		16.6987	135.411	1.27775	20.6874	1206.85
		121.492	110.611	1.06623	19.3229	1065.29	218.981	76.0343	3325		149.35	107.581	1.32011	20.0619	1678.27		95.9021	143.03	2.10505	19.7973	4012.21		35.9619	129.741	1.55486	18.9286	2187.22
		40.8703	154.052	1.46827	28.3317	1256.86	219.51	75.9689	3326		160.934	93.0063	1.61468	25.7056	1682.4		42.9505	149.904	1.3705	11.9457	2705.79		125.221	102.511	1.11031	13.6093	1330.61
		116.489	101.835	1.15204	19.9898	1253	231.841	70.6948	3327		119.968	124.909	1.28037	19.836	1509.58		137.375	125.538	1.93108	27.6557	2618.22		76.6098	109.309	1.00876	19.9084	851.469
		167.212	121.874	1.41825	21.6006	1794.55	225.2	74.2558	3339		143.493	33.6943	1.32921	25.5888	1299.51		8.83329	154.456	1.20621	16.7165	1279.9		155.986	120.501	1.20459	14.0616	1688.06
		95.1973	94.2289	1.31077	17.9602	1866.44	219.932	77.2273	3340		156.901	128.595	1.2341	16.7259	1524.6		155.768	146.524	1.34251	14.8251	2255.22		117.314	83.0025	1.40494	23.9684	1324.12
		105.644	125.829	1.35296	22.8558	1553.25	207.397	85.7271	3347		75.2014	95.7051	1.65988	35.0414	1402.24		104.558	137.377	1.70091	19.6742	2631.24		116.676	120.133	1.19976	11.1925	2123.1
		153.134	145.242	1.38058	18.4954	1741.67	206.969	85.7294	3348		127.211	68.8582	1.11287	25.6624	793.056		155.671	108.978	1.32327	18.1179	1566.85		6.37416	139.003	1.33799	23.8514	1394.84
		122.615	82.2103	1.31945	24.2953	1246.29	213.168	81.3787	3365		129.116	103.852	1.37189	14.21	2127.55		1.82586	119.144	1.18593	20.4115	1324.81		136.196	110.1	1.0218	14.157	1176.25
		118.447	57.1332	1.11349	18.0782	1464.4	229.51	70.8085	3379		111.451	90.5354	1.25491	23.2196	1128.06		169.761	144.122	1.23672	13.2751	1748.67		161.517	90.9563	1.27185	8.51405	3089.25
		119.767	31.3284	1.1099	25.9619	1113.59	229.65	70.8196	3380		158.036	50.2344	1.66814	40.3618	1064.89		23.294	100.722	1.37387	17.5928	1682.39		0.608039	104.125	0.974471	14.8875	956.885
		155.508	75.2581	1.52573	29.4275	1358.32	200.335	88.3741	3386		112.958	114.551	1.30423	24.2033	1201.68		7.43115	91.4416	1.2576	10.973	2506.16		166.82	155.096	1.16199	16.4654	1421.99
		97.0472	68.5896	1.16391	18.6611	1472.61	221.296	77.3973	3401		110.095	144.397	1.23118	13.397	1926.94		17.8979	87.1354	1.51884	24.3577	1303.75		68.0542	72.6122	1.0842	23.0648	805.087
		143.734	104.574	1.32407	27.3076	1313.17	231.565	69.3162	3406		104.449	103.221	1.24232	14.3884	1699.06		41.5516	62.3276	1.21017	22.3799	1199.34		138.376	112.283	1.12426	6.9991	2693.79
		125.672	128.154	1.39163	9.79167	3550.62	224.919	73.0568	3432		142.649	117.053	1.36464	12.3887	2874.39		169.734	102.45	1.23007	13.4313	1695.02		127.122	88.0829	1.09465	23.6975	696.431
		139.022	122.13	1.24956	26.5603	1039.91	218.465	78.0404	3442		139.483	77.0907	1.22856	14.2265	2191.5		167.196	129.42	1.3513	17.4486	1533.94		135.267	151.365	1.10556	18.8617	962.448
		125.467	74.1972	1.29144	22.2636	1364.83	218.918	77.9176	3443		122.574	140.279	1.27321	17.6097	1521.75		70.1878	89.5199	1.31859	15.62	2599.42		128.994	86.9889	1.10941	10.9145	1809.09
		142.741	146.688	1.46154	14.4923	3253.3	233.408	68.652	3448		133.662	111.132	1.3093	17.3693	1700.92		54.2542	91.6441	1.16349	13.2766	1723.96		70.1582	60.8424	1.10454	19.6394	965.734
		118.101	144.635	1.16222	23.3368	899.652	203.006	86.9035	3456		118.85	104.336	1.43424	29.2117	1307.47		1.4545	156.564	1.17026	11.7563	2017.69		110.322	113.057	1.53394	25.5038	1409
		144.151	62.6285	1.30554	11.9814	2888.54	216.951	78.8109	3484		142.347	63.9396	1.3848	23.4175	1441		13.4317	165.755	1.19019	9.27525	2680.64		154.39	66.2927	1.11512	14.6503	3823.92
		141.532	102.052	1.29515	8.86514	3380.22	216.875	78.8432	3485		174.928	91.9781	1.92062	36.3224	1643.3		113.06	119.804	1.30104	28.3618	1150.5		157.759	70.9222	1.12773	15.9501	1596.43
		142.593	106.717	1.39915	10.8167	3269.47	216.674	78.9865	3486		11.6783	125.914	1.5359	24.0566	1741.39		68.9997	145.259	1.42442	18.9317	2348.42		2.66267	113.99	1.07466	14.2973	1718.96
		127.267	97.622	1.35959	14.4748	2273.37	233.233	68.5815	3486		135.189	113.97	1.26759	23.6591	1158.22		10.6459	110.152	1.41019	16.6571	1917.78		179.498	122.913	1.08025	15.6008	1790.8
		145.19	102.655	1.22885	14.4096	2066.72	233.631	68.7297	3487		163.224	113.763	1.93633	32.3281	1830.92		15.474	119.68	2.07406	21.843	3649.51		84.4488	120.778	1.05881	24.0613	677.563
		135.818	103.917	1.184	17.1415	1522.3	230.155	71.0292	3505		114.946	133.721	1.53482	22.0806	1909.36		62.8305	133.966	1.83138	18.7528	3341.66		130.206	130.22	1.34946	18.5477	1350.58
		125.09	92.9466	1.28589	17.3155	1588.52	229.873	71.2464	3506		175.858	168.936	1.45454	20.7435	1867.34		4.19834	131.436	1.54673	15.8579	2853.27		110.968	90.7445	1.09029	14.7124	1458.83
		134.774	127.213	1.37251	23.3002	1529.23	230.002	70.916	3518		165.246	73.6708	1.34448	16.0693	2269.16		6.7716	139.534	1.32239	9.37312	3206.37		101.941	99.7341	1.28583	20.5714	1093.83
		162.704	96.1038	1.20148	10.7686	2383.89	225.4	74.724	3521		150.177	103.209	1.47614	14.1375	2970.1		0.338841	155.852	1.36052	10.1247	3055.34		114.929	53.8877	1.26356	24.8146	1089.16
		103.903	27.2583	1.64029	14.4688	4731.67	225.513	74.8819	3522		137.905	100.422	1.25307	19.0498	1462.21		58.8181	112.115	1.4868	9.34679	5278.7		119.487	117.783	1.1972	21.1119	1073.46
		142.57	115.846	1.5533	22.8284	1847.59	204.674	86.0945	3523		139.742	98.0984	1.50217	32.3984	1272.04		75.7141	125.705	1.31109	12.1806	2429.28		62.1474	156.897	1.47994	24.0267	1345.32
		136.696	151.953	1.05258	19.9563	1179.23	231.78	70.9363	3523		163.438	100.907	1.37306	14.2943	2503.41		77.6802	110.938	1.42856	12.5805	2923.21		154.95	124.427	1.09139	14.4741	1442.81
		82.8926	115.023	1.59766	17.1616	2716.41	199.836	89.3181	3545		160.244	113.559	1.52559	20.0888	2320.79		120.854	123.439	0.942131	20.8272	781.772		87.9006	55.8379	1.00794	7.24033	2414.51
		110.231	128.069	1.58002	25.1385	1726.18	225.083	75.2325	3548		129.609	147.094	1.2924	20.1802	1255.78		58.8855	134.255	1.20273	17.8919	2017.9		96.8609	172.3	1.71667	21.5909	2086.84
		137.767	92.3713	1.10403	22.9218	1044.29	214.528	80.8051	3560		175.158	87.4103	1.41265	16.0773	2471.24		46.9875	126.682	1.44435	14.3651	2584.03		94.7629	118.634	1.12656	13.5157	1390.37
		125.368	108.905	1.27229	21.9106	1362.05	214.147	81.1115	3561		135.272	105.791	1.8013	23.3265	2374.55		60.799	99.2327	1.17981	4.76864	5532.84		87.2565	49.1354	1.12818	8.96009	2419.9
		119.645	119.507	1.12956	17.9818	1283.88	214.176	80.8903	3563		20.9954	108.748	1.36298	22.7755	1414.8		60.8577	139.907	1.15485	21.4976	987.749		92.2357	144.176	1.16263	14.7106	1274.64
		129.729	136.732	1.10051	21.2379	1047.41	209.289	84.4669	3594		141.689	96.6074	1.33974	20.1122	1527.94		150.245	157.713	1.43066	29.9639	951.293		49.313	91.8588	1.1017	10.3716	1817.84
		171.483	158.81	1.23262	13.4981	1828.39	218.832	78.9085	3599		134.822	109.006	1.23707	14.1697	1787.06		98.8208	96.1373	1.34203	13.133	3159.5		119.147	112.951	1.21225	16.506	1218.15
		124.821	12.8386	1.09257	22.8166	901.541	225.797	73.4326	3613		128.761	61.1534	1.2755	15.2948	1987.61		7.12038	150.268	1.26355	12.1305	2913.88		149.842	90.9683	1.1049	16.9364	1048.09
		87.3263	171.015	1.51779	24.7692	1610.4	206.059	85.0553	3614		133.919	82.6073	1.33519	14.7848	2136.27		22.0874	86.8585	1.2403	11.5601	2464.85		129.597	122.293	1.14433	7.35514	2544.04
		92.5251	91.5959	1.30834	14.3081	2433.39	227.281	73.4221	3619		136.832	110.08	2.33841	42.4076	2482.44		57.774	40.7818	1.09732	24.9033	927.901		137.611	83.854	1.19006	6.2946	3755.81
		129.354	88.2602	1.26392	8.77895	3414.71	208.666	84.8666	3634		109.008	111.808	1.45319	18.9252	2148.7		57.6377	64.1041	1.25037	14.9828	1998.71		145.379	131.456	1.31689	11.0906	2188.99
		138.113	57.795	1.25959	8.58161	3787.42	208.772	84.9737	3636		133.175	103.852	1.29287	26.5253	1081.06		11.6418	150.413	1.1916	11.9733	2948.8		22.6941	108.527	1.11362	14.7965	1126.12
		133.563	44.7631	1.22179	8.71056	3574.02	208.742	84.8557	3637		171.815	128.727	1.49175	16.3127	2245.68		61.052	141.037	1.36464	15.2611	2595.89		37.7096	96.022	1.17474	17.0211	1179.99
		131.58	146.117	1.25034	21.5149	1155.02	200.367	90.5174	3640		140.206	110.407	1.6105	18.1662	2403.42		172.625	146.558	1.27751	22.6988	1474.38		44.2457	108.92	1.339	20.833	1501.78
		132.139	111.254	1.50842	28.2939	1224.4	217.98	78.8816	3670		160.384	80.2564	1.26859	22.6384	1161.92		44.7619	148.797	1.40492	18.9005	1453.26		74.5331	142.022	1.15956	15.4575	1563.81
		110.297	63.8133	1.23203	9.30698	3522.19	226.494	72.9011	3685		113.455	126.025	1.40881	15.1952	2289.28		164.304	147.634	1.10838	18.3527	2082.04		117.108	155.758	1.20879	6.41943	3328.47
		142.263	105.969	1.15256	10.134	2604.33	226.404	72.9435	3686		127.898	112.097	1.31452	14.4972	2079.98		13.927	137.412	1.2501	17.3783	2290.38		26.1322	135.568	1.24887	11.7722	2164.99
		152.955	107.311	1.6892	14.1821	3986.07	219.606	77.4413	3714		130.39	94.289	1.32915	15.1497	1963.73		67.8123	162.953	1.52574	15.5427	2799.39		70.9046	102.294	0.975624	11.9921	1396.36
		166.91	118.766	1.64233	16.7374	3672.12	219.21	77.5343	3715		67.3307	157.671	1.31852	14.0508	2133.85		46.9616	125.605	1.38778	15.5589	1682.29		76.0351	93.4231	1.04573	11.082	1424.51
		148.642	104.908	1.59406	18.072	2753.52	218.974	77.6534	3716		119.533	71.4719	1.43965	29.0806	1176.8		105.534	116.97	1.5402	14.1647	4465.65		69.7961	84.2763	1.11474	11.3728	1674.73
		155.499	104.079	1.38977	15.0578	2538.85	207.143	83.2392	3730		106.664	126.912	1.26659	23.0047	1145.26		22.4544	158.23	1.23135	16.6701	1314.3		116.732	116.955	1.21434	5.34378	4076.22
		171.611	126.957	1.52528	15.2574	2602.23	207.21	83.4791	3732		173.135	130.92	1.59114	13.0629	4862.57		132.167	135.578	1.31135	19.637	1428.82		63.0933	130.755	1.19626	16.8835	1152.39
		144.25	116.164	1.41789	13.9903	2601.47	207.267	83.4003	3733		101.226	132.008	1.05575	21.4958	868.032		7.48671	123.318	1.34173	16.2191	2099.63		74.9032	127.882	1.34398	18.2507	1478.34
		146.705	121.176	1.35295	12.4191	2497.22	207.104	83.3024	3735		123.019	119.462	1.36043	15.795	1886.73		157.614	150.457	1.33408	17.8491	1608.36		135.788	120.416	1.11107	16.4581	1087.66
		156.76	89.5325	1.39365	14.0908	2352.5	207.256	83.3267	3736		77.6584	81.7237	1.47188	34.2392	1223		157.829	160.311	1.58375	20.2264	1805.1		133.202	160.057	0.988364	19.1494	829.222
		117.273	141.084	1.32049	17.73	1783.14	205.822	84.8373	3743		146.094	174.352	2.36822	37.1735	2950.05		15.928	112.019	1.79551	25.9098	2373.28		40.7111	59.3184	1.19591	20.0541	1115.53
		135.931	119.559	1.30876	14.4272	2033.65	206.104	85.3121	3744		162.727	177.765	1.36487	23.0315	1521.97		96.3362	126.493	1.23827	6.82402	4298.5		125.774	114.592	1.04992	20.5611	858.114
		141.136	92.4752	1.61621	15.1539	2966.78	206.15	85.1931	3745		122.996	129.387	1.51938	20.1883	1981.06		152.814	97.4697	1.29676	19.61	1561.49		124.867	89.9202	1.15588	20.014	1116.46
		90.5729	165.816	1.36837	15.7847	2030.98	205.674	84.7232	3746		14.3229	86.0744	2.03868	43.2218	1645.01		160.258	96.712	1.38891	22.1803	1978.06		120.335	131.682	1.36029	19.7953	1307.04
		114.716	118.478	1.29277	20.0934	1522.3	205.458	84.562	3747		139.608	129.691	1.6307	25.4958	1629.31		78.0739	49.41	1.47861	18.9248	3069.32		88.0663	122.31	1.1123	13.9449	1841.78
		20.6027	169.684	1.32288	16.3751	1746.44	205.949	84.5821	3748		133.387	116.904	1.35016	12.993	2760.22		136.322	156.151	1.30444	10.9053	3761.64		83.1993	130.419	1.28033	16.8589	2145.23
		35.55	158.259	1.49569	27.8105	1317.91	229.097	71.3846	3778		50.1911	144.449	1.68184	22.5822	2319.32		57.0876	148.642	1.20868	7.52883	3322.45		99.4132	129.47	1.26995	7.92414	3340.31
		126.088	108.88	1.62984	16.8604	2943.96	209.965	82.7245	3780		131.479	87.1995	1.92557	32.635	2207		70.4108	144.534	1.37509	11.5087	2854.48		86.1202	135.099	1.18448	10.9695	2106.42
		131.05	111.533	1.39464	16.1524	2138.19	209.88	82.5723	3781		149.176	115.389	1.32875	18.6875	2079.54		57.3851	108.546	1.14487	18.1003	1611.81		178.025	112.493	1.12078	18.753	1025.33
		126.4	91.849	1.13773	23.9846	996.907	210.148	82.3654	3782		166.328	113.953	1.44787	25.7367	1368.52		39.8609	129.873	1.52859	14.521	2526.08		42.4956	99.6469	1.09064	17.3321	972.931
		115.752	79.1324	1.24458	15.0433	2051.88	233.977	68.5861	3787		135.891	78.9888	1.18597	28.0833	890.237		14.1873	99.7392	1.19005	14.8254	2001.03		130.093	71.4917	1.06033	12.7012	1360.44
		115.551	56.4683	1.18716	15.6321	1774.72	233.748	68.4325	3788		140.054	55.4136	1.80784	24.9834	2721.65		80.8425	138.596	1.40487	19.732	1969.84		36.321	144.249	1.17256	13.7942	1734.01
		153.074	57.7078	1.55658	30.9422	1316.91	216.75	78.7541	3791		149.027	91.9269	2.04753	25.6698	3064.44		51.9328	51.6079	1.61668	19.4339	3012.37		47.5951	108.449	1.09858	12.9551	1636.43
		123.583	85.7034	1.23001	27.5629	1056.29	217.25	79.5142	3795		131.821	109.043	1.74748	21.661	2515.08		55.6177	55.8316	1.1808	15.2021	1676.98		37.4596	123.91	1.13159	13.5864	1775.02
		117.575	55.9338	1.36728	28.5984	1211.89	217.638	79.6313	3798		133.331	135.491	1.35485	18.2846	1859.73		165.758	64.3119	1.14165	13.5457	2492.83		29.6835	125.738	1.06969	14.3273	1556.49
		141.776	158.449	1.24801	19.5648	1479.04	205.682	86.467	3821		144.703	108.753	2.24326	23.6464	4276.4		52.445	112.614	1.17718	14.5951	2037.05		32.423	50.271	1.06824	20.5758	1062.43
		115.869	69.3206	1.31369	20.1878	1632.13	217.797	78.0179	3821		121.028	116.227	1.55079	25.917	1330.07		164.261	89.1418	1.49844	16.535	3804.15		153.326	101.978	1.07564	16.2233	1031.64
		122.088	130.615	1.20069	23.2315	1039.2	205.042	86.6574	3822		104.054	109.176	1.30187	13.5938	2013.54		167.298	78.8421	1.25938	12.7202	2817.38		179.701	160.141	1.24199	31.6474	750.494
		128.257	87.0479	1.07724	17.2297	1163.78	233.206	68.0781	3850		143.514	113.086	1.59516	21.2724	1905.84		16.247	70.6027	1.12052	17.3175	1712.66		145.04	117.346	1.02396	20.381	720.982
		128.852	101.544	1.3025	18.3509	1920.89	233.694	67.9676	3851		142.153	116.579	1.69664	25.6413	1960.3		76.9058	78.5556	1.35527	6.28212	6923.39		79.7606	140.477	1.42176	28.8221	1148.63
		119.03	122.943	1.16927	14.6678	1595.53	215.49	80.1555	3852		127.955	120.675	1.16949	18.2044	1412.67		94.2326	97.0641	1.26417	7.87097	4735.1		122.881	96.684	1.06732	12.7909	1261.66
		123.828	127.679	1.35586	17.3013	1851.2	216.463	79.6976	3853		179.865	142.122	1.62792	24.6079	1822.25		52.6001	143.486	1.59429	17.7197	2670.12		103.092	82.4597	1.05417	8.84214	2568.64
		178.105	110.402	1.37381	13.4892	2626.51	225.508	72.9683	3856		163.764	112.351	1.51466	20.1232	1918.89		46.9149	162.413	1.40183	9.00637	4672.58		71.5799	32.8424	1.30147	35.0873	738.188
		160.523	125.599	1.39811	20.7655	1436.22	221.204	75.2789	3870		138.3	54.1992	1.50639	20.1775	1880.06		46.7158	114.234	1.20729	11.2923	2285.91		156.049	83.4503	1.15937	14.9672	1440.31
		175.631	138.358	1.29442	20.7373	1383.28	221.166	75.5487	3871		122.327	123.052	1.3875	18.9275	1557.35		100.817	89.237	1.17675	4.74846	7063.49		82.9347	127.518	1.21347	16.9836	1490.95
		148.329	111.445	1.2004	18.3931	1469.29	216.494	78.8784	3893		137.07	71.3426	1.21086	20.8438	1152.85		20.0635	113.997	1.16946	12.9081	1771.98		6.936	71.6822	0.865584	21.3094	998.283
		141.089	106.828	1.1179	14.6655	1520.42	216.459	78.9888	3894		127.228	95.1455	1.44613	26.7982	1224.66		15.0318	118.584	1.21187	7.77181	3223.81		24.5062	146.289	1.11975	11.4692	1818.27
		130.202	134.031	1.27156	17.2726	2101.74	225.264	73.7778	3897		126.531	89.9751	1.45126	12.9074	2503.32		124.512	161.788	1.25768	15.2649	1675.58		117.23	94.497	1.13089	15.5427	1239.23
		130.413	103.009	1.37368	23.5494	1392.78	221.3	75.3549	3901		114.375	103.316	1.32469	19.3757	1353.8		129.054	109.281	1.36429	10.4267	3234.19		64.2576	70.5253	1.16476	16.022	1429.99
		145.508	41.4408	1.39521	19.5808	2097.05	199.526	89.0627	3906		157.497	131.088	1.6744	19.9667	2545.5		156.279	115.789	1.20908	12.8739	2748.68		63.6598	66.6617	0.914332	16.0808	1087.37
		148.859	139.503	1.18467	14.2953	1610.76	199.179	88.94	3907		148.665	119.498	1.47931	20.8327	1760.86		76.4388	67.8374	1.35204	16.734	1997.18		96.5256	31.9434	1.14605	14.0881	1928.49
		123.425	134.843	1.26115	14.0444	2001.2	218.983	77.8691	3919		140.379	150.465	1.58752	15.5995	2560.5		52.2941	127.635	1.10471	9.11706	2174.66		104.324	103.83	1.23589	13.9268	1522.38
		129.415	101.459	1.34628	20.5891	1580	218.602	77.87	3920		178.3	132.727	1.84038	30.0929	1784.01		3.99906	126.821	1.37548	6.90891	5590.19		152.147	105.464	1.25095	15.4837	1489.16
		102.998	104.6	1.19795	15.6183	1650.78	219.64	76.9495	3932		153.112	174.075	1.34929	14.3502	2013.57		26.4265	107.886	1.26986	14.9973	2244.68		92.0071	50.8242	1.15585	7.40822	3780.43
		118.47	77.3715	1.40823	20.0229	2206.46	206.694	83.7572	3940		139.889	8.43491	1.26865	26.742	1012.85		12.6537	95.499	1.08884	12.1128	1827.29		86.1087	134.752	1.29714	25.2624	977.067
		150.644	86.496	1.18855	14.5739	1886.17	229.947	69.6668	3961		125.01	114.182	1.42727	23.1018	1563.79		28.8564	116.341	1.46016	18.318	1812.59		81.2063	85.3558	1.21903	24.9759	950.826
		152.918	121.674	1.36873	19.2328	1583.31	222.751	74.984	3969		146.128	91.542	1.49441	21.1668	1784.55		9.39145	121.974	1.29717	12.6793	2216.46		21.013	124.785	1.61287	18.0926	2215.47
		109.69	66.8523	1.25265	19.1268	1253.39	222.864	73.9469	3972		129.197	32.7791	1.47573	30.5386	1178.33		169.328	130.928	1.31544	18.2795	1601.32		35.3907	92.7948	1.042	12.5781	1372.41
		169.704	80.4796	1.3407	21.5649	1391.87	221.986	75.5873	3976		170.436	112.618	1.31191	20.9068	1330.96		22.211	94.5162	1.22588	13.3162	1969.14		96.0045	44.9234	1.14555	17.2623	2288.26
		123.242	68.9449	1.2914	28.173	1246.61	207.562	83.9175	3979		149.908	65.1724	1.29756	25.3857	1342.31		15.1579	101.876	1.29504	18.8791	1361.98		98.2217	60.3689	1.11133	8.79836	2891.74
		156.226	132.772	1.28334	14.1204	1852.18	209.842	84.031	3991		161.301	167.005	1.65042	26.9055	1485.13		139.525	177.358	1.19355	17.3504	1395.6		92.8544	56.3406	1.03668	15.0185	1441.97
		129.62	62.2147	1.26535	25.7555	1105.91	207.997	84.3846	3993		165.475	100.873	1.50965	17.5226	2318.33		179.834	83.1374	1.17309	13.2281	1683.87		162.954	88.6446	1.21968	10.1416	2573.28
		101.181	153.695	1.2301	20.5606	1261.34	233.03	69.453	3993		169.662	87.5976	1.5499	32.7018	1270.4		152.938	106.813	1.33493	15.4352	1839.76		68.0236	93.8088	1.12824	20.3975	1046.63
		142.662	131.992	1.41289	20.6283	1591.36	223.986	74.1086	3997		143.758	79.6284	1.2283	17.4578	1850.33		95.5744	104.491	1.33069	11.238	2581.75		58.2024	150.4	1.91915	14.5879	5571.45
		153.393	157.314	1.48893	15.5713	2438.18	220.305	75.8044	4015		144.306	38.6341	1.1084	22.0086	1063.84		2.33394	121.679	1.21118	18.3033	1248.01		167.377	95.2809	1.24488	17.7523	1522.15
		114.967	157.493	1.51253	23.8636	1845.61	206.81	84.5195	4024		126.752	126.331	1.5531	24.0422	1511		97.3	135.487	1.26503	14.4732	1743.79		3.23229	151.117	1.14439	21.4502	867.163
		151.936	111.814	1.29534	10.0644	3013.22	218.535	76.5051	4034		153.763	156.119	1.01113	23.2041	853.065		163.544	132.483	1.9064	17.8487	4000.89		160.824	119.306	1.21019	16.7677	1338.75
		130.65	77.2206	1.30179	11.5994	2758.66	218.708	76.387	4035		114.243	108.762	1.21033	13.4289	1971.9		61.268	118.017	1.50514	21.4228	1648.27		97.9264	98.2157	1.14505	15.4607	1246.14
		128.744	99.8543	1.2261	8.49059	3545.56	218.85	76.7205	4036		126.131	130.443	1.25153	13.3635	2011.25		171.779	116.16	1.41882	15.9988	2608.24		175.093	138.208	1.19689	16.0183	1359.59
		111.41	60.6734	1.03387	18.0673	1271.66	234.979	66.9959	4045		169.052	46.9239	1.27494	18.3611	1798.46		169.047	148.676	1.7334	17.0316	2821.35		82.2583	67.3526	1.11933	8.56478	2441.89
		122.446	125.752	1.08807	24.0843	777.479	205.954	87.0359	4050		11.3974	168.099	1.35833	21.074	1428.98		92.2737	126.163	1.67298	13.7602	3772.49		97.3865	42.2574	1.0572	18.2604	1011.26
		130.487	92.8242	1.11867	18.1426	1265.43	201.215	89.2415	4057		6.90434	159.611	1.51216	26.742	1283.23		78.8377	145.537	1.36191	7.50632	4935.59		93.4701	98.7366	1.06643	21.3388	811.645
		118.661	122.41	1.34365	11.915	2435.91	220.96	76.2003	4070		120.976	97.9323	1.22937	19.3078	1340.48		46.8899	44.3204	1.24696	15.306	3147.88		104.897	104.812	1.19744	15.168	1571.14
		166.91	129.025	1.51279	25.8191	1637.63	212.419	82.7143	4091		104.775	148.479	1.29059	17.7121	1529.93		44.5597	146.349	1.67008	12.4414	6309.67		132.406	102.053	1.16309	15.5134	1553.8
		133.931	122.793	1.51685	22.2002	1777.48	212.5	82.3484	4092		174.896	145.939	1.37851	16.9114	1683.1		47.1591	99.2456	1.57429	26.999	1614		108.726	121.744	1.032	15.196	1256.57
		137.216	78.9935	1.34515	26.5012	1261.73	212.137	82.2264	4093		101.018	61.8541	1.19268	13.8165	2528.94		89.4672	70.2042	1.23102	6.82972	4248.35		116.196	87.4804	1.07648	18.0622	1244.27
		81.5506	118.078	1.80202	37.0073	1615.3	211.195	81.9004	4102		125.547	149.984	1.3568	17.0243	1749.11		59.4446	90.4987	1.24998	12.7829	2308.28		115.173	90.4074	1.05478	13.0114	1518.72
		149.508	95.1577	1.25417	26.64	1076.57	212.909	82.3515	4137		115.465	90.3031	1.08871	16.077	1150.73		34.3679	128.687	1.64589	25.328	2279.79		120.167	97.2012	1.00185	8.19509	2274.25
		61.6735	129.369	1.53825	33.852	1182.63	228.592	70.571	4139		179.784	76.0878	1.3278	26.8196	1297.21		50.1832	133.225	1.23655	29.8736	861.711		96.3268	131.433	1.49907	14.7778	2345.4
		160.353	121.463	1.29839	19.7451	1685.24	226.769	71.5539	4176		100.608	137.689	1.48139	17.3141	2139.17		50.5184	108.161	1.22381	14.5915	1566.23		125.333	114.246	1.0335	12.2109	1601.26
		179.992	155.9	1.36455	22.8706	1552.54	226.669	71.0982	4177		138.817	81.2368	1.49372	26.7859	1374.63		89.7311	75.1	1.08812	11.3455	2015.34		167.75	85.4933	1.11133	14.9147	1349.31
		169.141	162.809	1.50507	11.5358	3178.09	227.4	71.1287	4181		136.058	86.4971	2.1593	32.4457	2347.54		170.873	131.05	1.64292	21.15	2332.57		123.607	112.493	1.52065	11.4183	3724.43
		124.427	140.301	1.4491	12.949	2679.27	228.411	71.4428	4182		144.85	71.2227	1.25555	26.2266	1099.89		64.0809	124.319	1.32997	11.7808	2548.35		134.37	116.133	1.42379	10.6766	3274.08
		138.57	63.5046	1.18362	6.01696	5723.04	222.625	75.905	4185		130.129	112.1	1.32577	12.4853	2613.87		53.6538	93.4278	1.27107	9.63255	3070.74		178.481	112.673	1.3042	23.3404	1718.97
		148.602	84.8689	1.23741	8.46693	3565.9	222.722	75.9504	4186		127.565	90.0121	1.89551	19.0028	3582.45		157.226	134.566	1.366	19.8578	1910.04		167.56	108.298	1.17869	20.4652	1321.03
		151.902	103.111	1.4005	23.3192	1323.4	212.113	82.4979	4188		120.796	122.834	2.0512	18.604	3920.23		174.009	140.553	1.31819	9.93532	3502.75		122.277	144.459	1.69735	18.9905	3247.46
		128.221	112.271	1.29575	16.7996	1704.94	206.46	84.8106	4206		118.992	102.541	2.00198	22.5281	3476		4.10036	132.353	1.4525	11.1309	3441.63		5.39245	109.71	1.69908	20.0668	2696.97
		114.796	150.606	1.32092	23.415	1377.16	200.225	90.4095	4211		131.981	99.7222	1.43105	13.8722	2468.79		2.23318	150.76	1.70937	23.6937	1797.52		152.792	101.617	1.06105	15.2917	1165.97
		141.45	95.8858	1.40972	20.7581	1600.78	205.782	87.0794	4213		127.405	91.2723	1.31229	11.3247	2463.04		39.594	130.756	1.55338	11.6679	3438.52		156.033	128.349	1.16761	11.9027	1813.01
		100.958	127.687	1.38815	30.7703	1030.51	222.463	76.0278	4225		128.553	97.1155	1.49714	24.1868	1444.48		21.8734	158.367	1.32326	24.6144	1117.7		120.77	139.66	1.19612	10.481	1890.31
		47.8938	151.35	1.45718	11.1761	3751.84	210.957	82.9756	4241		63.0696	116.797	1.37277	16.057	2276.35		169.281	159.563	1.36262	10.8865	3134.07		115.043	119.187	1.10208	4.80871	4355.51
		36.846	137.989	1.41159	15.3705	2194.04	210.239	82.874	4242		128.851	38.0588	1.39562	26.7502	1304.12		58.9484	90.1658	1.1208	18.9281	1776.09		139.783	31.953	1.07215	7.47226	3096.19
		129.526	147.027	1.20654	17.8067	1388.08	202.297	89.5765	4246		112.202	133.199	1.37341	21.4449	1320.68		108.356	148.828	1.56701	15.1515	2291.16		107.261	142.34	1.23772	10.8186	2466.42
		97.5767	134.589	1.20427	20.2753	1323.74	209.478	84.4471	4266		130.44	80.5075	1.24111	26.2967	944.958		1.13661	108.37	1.61433	13.2975	3844.05		120.286	167.775	1.21447	18.4977	1324.77
		147.207	93.1733	1.12957	18.8895	1668.65	219.278	77.9363	4271		138.423	48.0666	1.20522	25.8833	959.859		61.9475	141.174	1.28581	12.5355	1976.19		154.317	129.159	1.18985	19.9939	1186.5
		115.593	23.8323	1.1199	14.9492	2182.52	214.513	81.1071	4279		94.4979	146.382	1.16927	11.7574	2063.22		42.9403	91.0611	1.04902	25.737	678.579		167.291	139.262	1.16347	21.5411	932.842
		126.667	107.19	1.12616	15.1776	1555.48	215.333	79.7123	4294		100.274	126.408	1.13685	9.66894	2409.84		157.442	142.897	1.26258	9.7267	3878.75		8.85627	127.173	1.39523	25.476	1068.21
		159.407	82.506	1.07983	15.7104	1383.68	215.133	79.9105	4295		74.5273	136.401	1.13708	16.1144	1178.05		64.174	111.343	1.23544	13.0915	1914.15		11.124	91.1549	1.10478	15.831	1182.69
		138.496	104.707	1.20476	14.1128	1804.03	217.753	78.8935	4307		153.384	61.2963	1.2606	18.6337	1563.38		66.741	30.4045	1.18964	17.1116	1734.58		87.9122	129.213	1.35501	28.1456	1194.75
		136.433	126.5	1.77583	25.2512	2494.17	218.41	78.0901	4317		82.1372	148.139	2.23552	32.9283	2657.95		72.5037	101.198	1.10431	17.6204	1318.58		150.643	90.2847	1.12998	19.0948	1048.94
		150.24	118.071	1.31937	16.7669	1858.34	214.649	80.053	4322		149.912	80.9762	1.47146	18.6343	1823.22		61.7799	6.08124	1.22075	22.2311	1683.67		120.581	123.266	1.4491	24.5689	1299.8
		115.237	91.829	1.15228	20.7138	1293.99	203.49	87.2208	4328		161.223	95.1236	1.35134	20.5861	1320.3		175.028	106.944	1.19668	14.5369	1777.9		79.2278	109.782	1.74208	40.2805	1045.16
		166.273	131.279	1.38619	19.5464	1597.96	203.755	87.0359	4329		151.607	99.9729	1.50075	35.9446	989.062		80.8218	138.54	1.41877	17.2725	1764.37		85.8893	72.8925	1.09723	11.2334	1599.67
		134.121	103.86	1.28587	9.97791	3010.01	214.105	81.8068	4338		157.568	114.98	1.55142	21.6439	1903.51		55.8796	68.9402	2.14227	22.1941	4313.73		90.869	82.873	1.08879	7.3195	2556.86
		159.228	95.1716	1.1818	21.2133	1211.3	229.455	71.4046	4343		4.24511	129.156	1.51352	16.5076	2472.53		32.3284	107.928	1.09933	11.4858	1581.12		83.2267	95.2508	1.09951	23.3415	871.728
		135.74	102.773	1.15396	23.4653	1039.84	202.815	86.4418	4344		136.073	125.056	1.68594	18.5889	2855.61		109.696	123.997	2.01162	21.7827	6013.07		96.8995	141.697	1.39034	18.2442	1706.75
		137.696	95.047	1.36393	22.7478	1445.4	202.655	87.1296	4347		130.238	117.671	1.53802	15.9102	2653.26		41.68	144.863	2.14979	30.9684	2390.88		100.51	106.447	0.940206	11.2856	1374.5
		108.185	72.6579	1.00053	25.0997	885.538	213.926	80.4976	4360		134.294	142.257	1.75379	15.8262	3453.94		31.674	97.4109	1.25031	16.5473	1518.09		120.433	89.4096	1.07078	13.7622	1513.32
		129.247	106.784	1.3804	17.1775	1806.36	213.264	81.3238	4376		160.567	110.506	1.45563	12.5158	3107.5		157.762	142.18	1.288	14.2344	1849.85		112.563	109.14	1.12484	13.0211	1592.14
		109.497	136.103	1.57209	19.6945	2413.66	229.717	71.4892	4376		86.6542	122.639	1.3992	27.4148	1222.71		57.8429	138.309	1.41006	19.9765	1883.89		158.962	139.026	1.17278	14.1539	1553.66
		86.6514	115.405	1.09695	19.5193	1225.64	203.42	87.3541	4378		120.839	111.205	1.33966	20.6068	1378.94		58.4291	131.856	1.17234	14.0347	2006.49		17.123	145.5	1.17521	18.192	1294
		109.628	132.54	1.39327	15.3795	2173.74	232.077	70.4796	4401		145.61	73.6548	1.33707	26.1342	1018.47		82.6192	109.447	1.1797	18.2701	2576.34		100.441	90.1515	1.20531	21.7069	1025.9
		124.913	120.203	1.40791	11.0572	3637.56	232.683	70.2199	4402		163.411	129.515	1.91401	20.3022	2977.43		13.2279	126.488	1.2024	21.6835	1160.77		1.31449	143.318	1.31062	24.1437	1000.39
		139.376	130.831	1.50439	11.9401	4049.21	232.838	69.2546	4403		159.277	142.307	1.44558	9.10909	4170.79		153.658	104.84	1.76108	27.2155	1883.53		12.6914	131.494	1.12082	10.1231	2051.93
		116.803	76.9957	1.43826	17.8531	2006.9	213.408	80.6917	4404		179.644	131.946	1.7071	11.7934	4142.31		44.8292	107.785	1.63567	11.4793	4679.65		75.0273	70.1047	1.17508	9.22045	2819.72
		128.117	123.909	1.19243	20.0418	1249.5	215.422	80.1683	4414		178.233	139.131	1.70249	14.6419	3951.33		119.634	140.552	1.20956	15.3414	1736.41		149.366	109.604	1.08858	11.4884	1991.61
		167.507	129.62	1.42251	21.5611	1936.77	233.846	67.6227	4426		107.654	172.384	1.42654	19.912	1595.66		39.8069	94.0761	1.18032	14.0796	1702.83		102.115	117.97	1.128	27.5576	769.7
		122.099	67.1666	1.25754	18.3742	1421.91	207.141	85.0437	4442		108.134	136.368	1.36676	11.512	2587.22		24.1303	88.7118	1.22312	14.8529	2042.18		127.614	158.592	1.43975	22.1559	1331.53
		121.01	134.426	1.51484	16.9816	2400.5	207.108	85.5254	4443		109.224	141.501	1.40742	17.6596	1856.32		53.6246	111.679	1.19321	11.9409	2588.26		159.999	74.804	1.23904	16.5453	1367.38
		103.221	119.951	1.41132	28.0491	1255.35	207.056	85.357	4444		140.454	145.762	1.44322	20.6028	1587.38		93.6943	88.8053	1.40977	19.7485	1557.69		90.0108	159.706	1.12176	17.6009	949.203
		151.473	135.164	1.41448	18.9051	1834.83	224.4	73.3474	4477		122.902	75.4587	1.2599	14.7478	1832.85		168.429	53.4051	1.17146	16.6865	2215.2		137.115	74.2854	1.02468	15.952	970.193
		11.3885	140.765	1.62396	20.0885	2391.7	224.539	73.5537	4479		108.769	78.0889	1.10484	18.791	1230.81		102.33	118.796	1.38778	22.0841	1368.45		152.748	132.632	1.05126	12.9935	1932.48
		157.709	141.277	1.24794	16.2141	1647.64	224.174	73.3765	4480		1.50279	126.328	1.84426	26.4352	2470.01		11.9068	106.929	1.15423	17.6404	1744.52		149.322	100.767	1.02796	20.4069	926.954
		149.068	101.131	1.43663	19.4849	1671.47	224.223	73.8682	4481		127.205	101.712	1.27897	27.8817	1009.22		19.0265	122.597	1.10918	12.2452	1664.34		156.674	106.104	1.25215	20.5214	1306.38
		162.246	71.4373	1.18174	15.5461	1977.71	225.376	73.1546	4492		87.1995	128.029	1.32924	24.6687	1144.69		15.0829	127.964	1.41033	24.737	1273.17		157.99	104.472	1.13598	9.12181	2669.87
		139.908	110.039	1.57771	20.792	2229.69	204.014	87.6561	4504		123.605	162.243	2.27975	30.1595	2613.58		36.3819	148.075	1.4968	16.6996	2539.96		177.474	144.865	1.10972	12.6695	1542.56
		162.262	95.0624	1.32917	20.4422	1488.64	204.057	87.7406	4505		55.113	161.781	2.41876	42.0512	2593.42		44.211	141.208	1.35724	13.4297	2046.33		167.03	123.283	1.30391	12.2071	2373.06
		122.459	128.107	1.35865	15.5994	1960.86	206.567	86.5582	4513		155.441	116.993	1.59963	29.707	1401.67		70.7685	130.101	1.2931	6.92319	4106.22		146.88	113.196	1.19275	12.6002	1683.09
		143.948	138.438	1.33992	18.596	1630.73	232.629	68.7437	4540		140.791	146.54	2.00039	34.4534	1955.81		77.95	130.101	1.38246	18.7024	1414.26		147.309	87.0689	1.03419	14.1774	1519.99
		140.322	104.849	1.24588	16.1873	1684.83	210.971	81.6408	4550		107.384	131.784	1.49578	19.6111	2265.97		33.9718	157.967	1.27395	12.1845	2151.43		140.987	97.8696	1.3211	14.1178	2017.43
		19.8752	160.798	1.32769	18.1647	1713.83	205.664	86.9478	4579		131.285	149.289	1.38249	16.8556	2135.38		173.77	109.985	1.24741	17.695	1578.76		139.552	91.9052	1.14225	9.2028	2583.12
		139.813	41.7926	1.18218	20.5316	1302.77	205.56	86.2851	4580		176.043	96.9177	1.7578	27.1659	2120.32		32.8091	87.3737	0.98174	21.185	925.012		146.319	49.4272	1.1671	13.9948	1573.21
		162.578	134.288	1.19452	14.2659	1658.72	235.259	66.6361	4592		160.587	105.321	1.59102	22.4655	1998.48		14.4745	150.212	2.20553	22.8117	3987.15		117.294	82.6397	1.00722	19.1668	913.564
		150.851	101.74	1.56571	29.3612	1226.6	208.743	82.6261	4596		141.351	107.559	1.48092	21.9217	1714.55		11.9967	119.481	1.61159	12.9855	3986.24		91.0932	113.516	1.18895	15.5892	1735.47
		167.355	99.0707	1.21922	19.3684	1214.17	201.657	88.7854	4605		128.78	120.864	1.31105	16.5363	1708.19		111.452	153.859	1.66321	11.8929	5236.7		84.7255	91.3728	1.19815	17.9549	1118.22
		134.046	134.381	1.25384	23.1567	1197.53	201.085	89.3155	4608		148.047	160.026	1.40495	16.8827	1989.89		95.4308	40.8183	1.15296	4.04011	7617.87		96.7048	90.1253	1.05243	9.85527	1669.14
		137.365	31.0166	0.989784	17.8269	1076.55	220.678	76.1962	4618		10.8032	135.753	1.34898	19.604	1614.93		94.2691	23.5284	1.15094	5.58466	8239.89		85.6947	90.4514	1.05634	10.9661	1572.4
		110.156	139.242	1.26764	10.7013	2235.37	200.177	89.3184	4622		112.506	77.1525	1.21293	19.0202	1318		88.0774	109.3	1.24768	25.3342	1116.41		93.5895	147.591	1.13227	17.5589	1016.87
		145.742	129.431	1.62623	20.636	2424.41	210.829	82.4158	4622		123.7	103.963	1.20101	18.2757	1358.77		4.48404	140.542	1.56362	19.6341	1769.1		44.7697	117.118	1.16315	12.2853	1638.48
		107.519	100.948	1.31023	11.2676	2396.29	199.844	89.0653	4623		104.051	104.702	1.07896	21.1392	1079.28		125.095	124.34	1.38476	12.3304	2771.11		45.8939	127.986	1.12964	9.32839	1899.59
		115.17	127.833	1.22922	26.7439	1184.05	216.282	78.7403	4627		106.963	105.168	1.01515	17.841	969.753		14.919	124.423	1.17945	8.62186	2878.81		126.49	85.288	1.08319	21.9855	860.631
		90.5372	120.658	1.35101	20.2284	1549.16	228.241	73.3178	4627		96.9415	100.818	1.23043	20.6743	1123.3		2.48185	118.178	1.47289	17.9658	2106.45		144	80.72	1.18655	13.954	1465.27
		134.031	119.554	1.12965	18.6641	1360.8	221.389	77.1171	4628		104.17	84.4887	1.29929	20.9441	1401.32		167.093	82.3347	1.16777	16.2622	1715.53		125.816	99.8732	1.13448	9.53216	2145.06
		117.14	35.5843	1.2504	19.1676	1649.76	216.951	79.0407	4631		159.788	18.5575	1.71967	25.8098	2474.99		103.844	139.31	1.28442	6.60941	3907.33		77.1557	139.983	1.10995	28.0286	627.377
		106.912	118.107	1.35962	8.63287	4044.84	227.973	73.3854	4636		13.7621	107.799	1.68287	33.2816	1230.28		31.3041	128.593	1.29718	17.1115	1634.05		86.6833	110.384	1.1068	16.6593	969.714
		110.457	67.0456	1.33243	20.7546	1696.3	206.519	84.1533	4644		145.989	98.1393	1.37739	18.4598	1757.48		54.2374	108.283	1.19592	20.1616	1194.1		90.7837	134.009	1.09548	4.15086	4658.21
		94.8446	109.135	1.67568	34.1117	1394.69	233.622	68.1707	4664		169.238	162.068	1.53121	21.2215	1874.45		172.585	150.571	1.49855	12.6763	3454.72		143.006	105.283	1.27024	16.6997	1686.66
		95.0772	116.408	1.43262	25.9885	1260.96	207.612	84.6707	4688		7.84498	167.727	1.17265	18.7528	1225.89		174.051	128.083	1.21039	22.0829	1150.31		134.859	98.2262	1.06281	18.7359	958.072
		149.576	138.891	1.28096	10.1721	2630.16	222.289	75.7667	4692		111.53	109.2	1.4671	20.0395	1979.29		56.8674	56.4824	1.19442	20.0099	1235.52		175.323	96.1712	1.15944	13.3321	1583.15
		108.271	105.039	1.25906	18.9345	1387.02	200.573	89.0201	4701		78.1013	136.106	1.4861	20.3967	1811.62		1.63291	103.215	1.33339	13.4664	2469.12		177.915	109.549	1.25861	25.3436	871.746
		172.68	108.177	1.38472	20.7404	1673.17	219.377	77.7553	4707		96.6324	101.796	1.25225	18.3829	1488.78		5.82635	78.2008	1.22701	14.8081	1746.66		90.555	46.0479	0.88905	20.5227	995.278
		156.778	166.432	1.46742	22.34	1549.97	201.369	89.3889	4728		71.5148	112.701	1.2996	20.0769	1494.74		50.8518	134.43	1.5706	15.2113	2184.4		70.3726	118.722	1.26252	23.7844	946.999
		120.855	89.1286	1.53008	28.7166	1407.81	200.924	89.7325	4729		131.468	101.705	1.2286	17.2679	1426.39		76.165	158.728	1.75827	20.9491	2275.89		58.994	80.5091	1.17035	20.9167	972.586
		116.372	110.791	1.5328	24.5863	1675.35	200.975	89.3856	4730		130.873	117.177	1.36919	22.4232	1578.76		55.2366	61.7545	1.08396	15.7579	1573.9		43.1339	118.054	1.15341	24.4984	784.522
		18.9207	132.882	1.88768	34.0033	1667.15	219.861	76.0138	4730		165.406	126.938	1.34318	25.8678	978.883		54.927	120.388	1.37838	21.2541	1622.46		63.8385	96.6075	1.12452	9.95369	2101.85
		172.969	115.961	1.36225	21.5812	1823.4	234.546	67.4762	4744		156.042	89.8003	1.18922	19.0369	1231.85		44.132	143.621	1.29924	12.7316	2665.4		143.259	80.116	1.13113	16.8236	1179.45
		160.546	102.619	1.14692	21.2064	1182.27	213.224	81.1816	4758		162.817	71.9794	1.07056	16.3848	1211.32		33.1337	105.015	1.5662	15.5523	2594.77		145.655	114.779	1.31755	18.2747	1607.14
		104.498	86.9946	1.20196	9.54517	2902.16	217.426	78.9593	4781		98.1926	131.307	1.58837	30.2361	1619.42		105.28	123.566	1.30494	18.322	1787.8		147.308	88.5678	1.19257	16.2061	2728.56
		69.615	99.2783	1.34298	17.0571	1554.82	201.658	89.7602	4795		114.631	154.105	1.27328	17.4125	1554.17		96.5068	27.7796	1.14287	13.4154	2397.36		168.274	172.531	1.34044	14.3526	2046.58
		123.697	126.19	1.51076	30.3769	1098.37	211.138	82.98	4843		77.8782	119.983	1.22538	28.444	814.39		21.8872	167.699	1.30415	13.9825	2678.08		156.964	73.5367	1.08028	8.17925	2227.9
		128.863	87.4192	1.23032	15.1009	1971.75	211.799	81.5813	4855		125.506	134.264	1.52124	16.5791	2208.22		54.5403	48.2326	1.41609	18.8444	2014.19		108.568	113.159	1.17279	15.1804	1387.27
		134.661	97.6488	1.1838	14.9884	1513.76	207.45	85.5761	4879		113.253	148.214	1.3576	22.6597	1249.99		121.724	126.766	1.10407	13.2937	2434.3		140.205	89.6939	1.09251	10.496	1758.63
		95.7674	100.797	1.18653	21.1058	1250.87	235.496	66.4641	4900		127.535	135.356	1.56617	24.7166	1591.54		68.7953	166.179	1.85145	20.1488	2908.43		140.567	84.8338	1.19252	18.1194	1175.17
		123.831	113.3	1.34627	18.3485	1551.72	210.985	83.1218	4903		87.5459	166.751	1.51191	37.6717	865.328		149.095	158.56	1.35813	12.4186	2426.38		144.75	93.4308	1.03916	19.4875	801.929
		144.794	57.6248	1.24799	17.9212	1591.39	211.136	83.0322	4904		140.031	119.383	1.18031	23.0031	1050.21		154.49	139.39	1.30658	8.13416	3503.78		134.101	123.924	1.1859	6.89978	3011.28
		102.68	79.4363	0.969775	20.2924	832.612	209.594	83.5427	4926		100.123	159.208	1.64079	20.2323	2038.66		95.8721	92.6966	1.405	14.1762	2418.18		147.116	100.175	1.14385	11.5252	2352.59
		4.30393	111.259	1.51868	20.7567	1814.46	222.69	74.6207	4928		133.238	85.7301	1.22798	19.4122	1266.02		107.683	147.189	1.42892	22.8586	1298.98		165.123	143.023	1.36962	21.8823	1305.86
		132.982	55.2947	1.13411	18.5465	1199.61	211.508	81.6739	4937		129.254	107.466	1.10265	19.3823	1049.99		119.759	131.234	1.28373	23.5463	1180.27		57.8927	44.9043	1.16017	23.2809	963.152
		156.549	52.2342	1.28251	13.3911	2258.88	209.082	84.2887	4956		130.891	90.6097	1.34959	13.8592	2110.28		80.3664	70.0846	1.19799	11.2768	2242.93		104.651	108.211	1.6164	22.2287	1718.2
		2.1488	141.881	1.67686	26.6351	1747.5	208.543	84.7876	4991		151.908	107.847	1.44909	13.7897	2421.85		23.9718	137.023	1.50651	13.3987	3730.17		150.85	115.339	1.08426	13.1078	1525.49
		137.491	79.4808	1.28199	11.2025	3312.54	231.386	70.3302	4995		127.522	132.963	1.38378	13.8665	2267.21		27.4696	114.527	1.40109	11.734	3196.75		88.0909	103.524	1.11724	22.328	784.538
		123.834	125.767	1.4744	16.9641	2343.31	221.675	75.5991	5000		130.153	133.903	1.38839	13.5168	2194.33		16.5839	88.8034	1.09496	12.7485	1512.68		150.222	52.8061	1.14826	14.336	1606.75
		152.482	91.4706	1.27492	14.1338	1940.62	222.396	75.7163	5001		160.126	31.9938	1.44488	18.6011	2102.74		122.971	126.044	1.39427	12.1937	5896.38		162.72	80.845	0.877286	23.371	1192.31
		119.128	78.8149	1.22888	10.1638	3156.38	229.467	71.2261	5015		165.191	115.478	1.79746	15.2301	3627		110.279	121.4	1.67559	15.0457	5168.94		122.782	121.788	1.15087	14.5855	1511.59
		166.375	103.208	1.21898	17.348	1932.35	230.226	71.3827	5016		147.926	94.2857	1.92213	27.9404	2312.44		50.4554	119.354	1.29577	16.8791	1591.6		47.1569	117.571	1.10623	19.4745	1045.1
		152.03	141.341	1.38474	28.3793	1200.46	199.405	91.1306	5018		157.318	104.037	1.58754	12.4729	3852.27		157.435	126.371	1.32184	16.6387	1732.52		103.233	74.8245	1.13525	12.736	1512.84
		124.628	121.261	1.31735	10.883	3746.27	231.261	70.4307	5018		134.472	148.369	1.52748	11.1774	3674.2		105.397	143.932	1.22574	10.0002	3428.45		155.753	89.2494	1.22531	16.2452	1494.85
		163.049	150.339	1.09376	25.7193	967.175	205.646	86.3415	5020		141.391	118.84	1.71916	18.856	2855.7		120.984	89.7718	1.07707	20.53	885.381		16.0829	133.758	0.96719	17.709	816.437
		110.704	75.9862	1.19558	21.5942	1558.93	221.512	75.3139	5035		66.211	73.599	1.13254	26.0154	838.486		13.1308	101.846	1.35479	11.21	3433.73		154.637	114.238	1.15568	19.8037	1007.98
		116.691	23.1746	1.10445	14.2026	1495.62	221.848	75.0723	5038		76.9933	127.379	1.14305	20.9205	1095.29		136.17	109.697	1.2299	15.7285	1556.71		135.136	79.3952	1.10506	18.4845	984.373
		130.415	74.0944	1.04922	13.067	1422.3	221.383	75.4087	5039		107.751	88.331	1.42962	24.5249	1564.05		137.564	80.0168	1.45511	26.4504	1531.87		155.737	101.596	1.07557	13.1484	1348.53
		126.349	86.8663	1.13707	15.3465	1506.31	221.67	74.9219	5040		103.903	97.3042	1.48288	23.1034	1619.6		179.417	133.647	1.34016	12.3851	2492.46		87.6013	51.6301	1.08228	6.08492	3836.07
		127.879	92.5818	1.24317	14.3851	1897.21	221.504	75.3837	5041		129.559	116.04	1.78915	18.211	3159.11		34.8598	127.453	1.08143	18.175	1039.56		79.609	142.446	0.913367	23.1186	545.239
		133.576	98.7719	1.21128	17.33	1357.42	210.625	82.2332	5051		136.434	166.194	1.24495	16.1601	1726.6		25.9428	108.192	1.31313	25.2916	1014.2		69.3752	79.7698	1.25983	20.2071	1113.21
		143.541	151.425	1.3986	18.33	1567.75	210.954	82.3132	5052		130.149	118.478	1.25353	13.8188	1892.74		57.053	96.4001	1.18841	18.7373	1170.86		52.1933	133.241	1.26068	27.3075	794.275
		174.231	101.463	1.10556	17.5735	1175.99	206.807	85.9128	5066		126.486	140.061	1.27019	13.6231	1809.62		29.7726	151.498	1.34421	12.5394	2107.04		162.078	88.9438	1.15104	12.5633	1787.18
		139.2	103.02	1.22547	17.6938	1438.22	206.898	85.4709	5067		112.46	148.587	1.36268	19.5895	1765.42		42.0057	140.638	1.24005	10.085	3175.25		158.922	76.2357	1.13611	12.6616	1743.39
		164.529	102.176	1.23577	21.8824	1138.74	232.803	68.3462	5068		36.3863	146.151	1.54174	21.796	2123.32		43.464	122.048	1.32292	8.35521	3920.93		155.865	71.3369	1.18694	13.0882	1943.99
		134.352	139.095	1.21538	12.1731	2604.18	232.382	68.8135	5070		128.605	96.5883	1.75517	19.9108	2539.61		53.9605	127.576	1.07527	26.3128	790.683		155.15	56.8677	1.10584	9.98216	2057.51
		161.706	110.022	1.29643	14.5637	2369.06	232.165	68.8622	5071		113.074	115.221	1.07231	14.9102	1350.89		0.17337	94.5326	1.18454	11.6741	2580.49		163.413	92.7664	1.24142	8.52323	3314.28
		167.204	123.686	1.16593	20.296	1253.41	232.886	68.6809	5072		129.371	153.417	2.2117	26.5103	2997.29		58.9857	150.772	1.61247	37.1377	1363.19		127.326	129.873	1.25209	12.6263	1934.86
		126.286	69.1592	1.0907	16.7457	1087.4	222.055	76.3862	5078		175.016	99.5598	1.48139	17.125	2165.34		160.835	157.219	1.59031	11.8203	3687.89		119.42	114.46	1.31861	20.5755	1265.65
		115.887	88.1314	1.11733	14.5636	1498.97	221.804	76.3025	5079		95.3109	136.099	1.69591	17.4301	2714.66		79.8437	109.854	1.4015	16.5579	2401.05		88.0049	95.8767	1.1442	18.5653	1093.79
		120.871	132.691	1.3392	14.5801	1945.79	222.045	76.2203	5080		147.068	103.785	1.54553	16.0192	3084.51		82.2175	124.903	1.11472	27.1232	728.351		172.279	130.019	1.1608	20.4711	1086.81
		131.84	83.5508	1.17592	22.6388	1312.3	232.748	68.7278	5095		154.831	147.71	1.43822	15.78	2234.22		59.1913	103.085	1.351	12.3121	2691.81		109.134	144.318	1.20839	5.99396	3747.73
		152.977	149.525	1.29928	19.1624	1655.31	232.455	68.6703	5096		145.471	96.3136	1.12265	23.5709	855.191		2.20572	145.087	1.54716	22.8671	1580.24		121.458	122.5	1.18917	5.82752	3741.07
		113.881	97.2845	1.1672	11.9561	1873.49	208.827	83.3028	5097		132.642	78.2774	1.71503	35.7008	1225.61		131.85	56.8124	1.08881	13.6181	1744.1		132.614	114.87	1.15922	15.0627	1223.12
		131.725	114.737	1.21439	22.6663	1298.38	232.279	68.5899	5097		148.419	100.77	1.51294	23.3063	2172.38		121.023	104.982	1.23603	11.2971	4789.98		157.987	112.946	1.11279	14.1792	1339.17
		110.006	125.66	1.16971	9.96475	2251.2	208.935	83.5641	5098		148.536	75.8315	1.30655	12.1448	2465.37		109.798	101.292	1.76988	22.9324	3014		154.068	94.7258	1.40387	15.6661	2283.87
		98.6143	112.866	1.56066	26.5984	1643.85	232.365	68.5545	5100		146.132	105.365	1.45188	17.1871	2292.74		50.7133	130.395	1.13013	9.48907	2669.71		2.54935	158.949	1.12403	15.2924	1504.86
		157.725	157.953	1.3343	21.8211	1256.53	207.031	85.632	5114		42.7912	152.115	1.66269	23.9461	1663.5		5.88667	168.514	1.37554	12.1945	2803.92		142.113	96.1731	1.15387	19.5769	1075.94
		167.332	95.5358	1.1878	10.797	2110.65	207.238	85.4918	5115		0.258338	136.386	1.69569	16.1168	2581.72		17.3588	163.804	1.37151	15.9644	2095.98		101.996	104.9	1.05691	11.2239	1560.42
		158.944	100.254	1.57887	17.9204	2730.38	234.264	69.1435	5124		89.3417	146.001	1.37818	13.8537	2014.16		108.543	161.701	1.70301	21.2895	2273.8		137.7	105.945	1.18825	8.09048	3198.75
		111.894	121.69	1.16463	25.5623	939.603	202.386	88.7602	5130		147.921	72.8055	1.1464	15.3816	1696.32		27.7852	158.536	1.22441	12.7137	1556.47		132.159	130.691	1.24523	19.0959	1170.69
		118.164	114.108	1.12277	18.7531	940.455	203.11	86.3177	5146		134.845	51.4014	1.18497	23.914	981.002		50.8354	135.056	1.17939	8.48506	2229.62		146.277	83.0501	1.0539	13.9416	1352.99
		132.94	145.26	1.30695	17.0972	1812.97	233.986	69.4272	5156		160.489	140.065	2.10062	29.0737	2658.19		46.7687	119.723	1.21172	13.3813	1922.89		83.1201	119.168	1.05398	17.1628	904.132
		27.6842	121.636	1.3481	17.0251	1596.4	204.796	85.8684	5167		167.658	163.172	1.91006	26.2991	2375.43		62.4745	119.143	1.07187	12.885	1676.57		83.5218	103.489	1.07226	15.1726	1015.84
		150.195	101.873	1.49328	24.7608	1480.14	233.258	68.0305	5193		30.4993	167.717	1.97171	30.4595	2209.61		62.9714	37.2922	1.18615	12.2189	1651.04		84.0891	125.741	1.21525	20.5108	927.778
		58.4183	170.266	1.32555	12.2929	2164.49	204.56	85.484	5229		101.077	50.6794	1.16426	22.8229	1015.48		173.754	133.36	1.25557	11.7439	2201.93		11.6459	98.6719	1.21258	12.2465	2012.13
		109.587	154.046	1.37074	18.4144	1425.23	205.028	85.2443	5230		136.036	84.9175	1.33518	20.6818	1500.52		71.847	73.0341	1.16619	12.3411	2389.12		178.333	124.785	1.22822	13.978	1487.85
		154.652	147.209	1.6336	29.702	1370.89	200.124	91.1104	5239		118.534	88.455	1.20305	18.5034	1206.81		163.755	136.102	1.66494	14.9647	3265		2.49447	120.927	1.21995	12.4708	1767.37
		104.524	45.079	1.64387	25.4461	2013.41	212.074	81.1782	5254		120.89	112.61	1.21368	22.1382	1159.3		8.25319	135.602	1.87127	15.3292	3239.69		146.975	123.51	1.12642	7.05351	3254.7
		119.337	81.9747	1.54199	14.1569	3069.65	210.803	81.9421	5255		155.89	48.0799	1.30684	25.5074	1078.44		32.0045	102.269	1.17102	11.6956	1775.98		152.114	128.753	1.16339	7.98551	2710.11
		114.215	32.4151	1.43366	19.4129	2122.53	211.271	82.0791	5256		85.1469	155.094	1.39915	21.2162	1558.83		162.767	85.7509	1.44009	17.3257	1834.09		131.642	118.418	1.12222	17.1728	1063.44
		17.0667	106.331	1.73827	21.0381	2968.31	229.393	72.3184	5258		5.26079	67.9562	0.96775	26.6259	673.932		108.826	85.8029	1.74034	24.2248	2298.13		177.651	63.1841	1.13711	13.8768	1588.73
		117.722	112.524	1.16937	16.3963	1880.17	229.501	71.9213	5260		148.577	135.824	1.45519	21.8083	1381.62		26.1016	75.8627	1.13822	16.4939	1415.12		162.389	149.219	1.13305	15.3665	1356.75
		132.941	160.418	1.53025	17.7064	2655.65	199.735	91.7296	5275		157.545	132.208	1.34492	19.6177	1675.48		22.9431	60.3015	0.997028	22.0744	895.552		154.72	99.3635	1.1786	12.1381	1641.37
		154.414	106.006	1.39767	14.6918	2503.2	229.939	70.5051	5282		153.544	67.5004	1.31918	22.3497	1515.15		35.0863	58.3154	1.2573	21.8222	1683.67		145.407	107.618	1.25149	14.5455	1723.87
		133.87	85.3612	1.18083	12.4089	1854.63	233.338	68.5554	5292		138.326	104.114	1.38514	14.0037	2437.15		167.601	95.324	1.08706	17.7563	1538.14		133.729	101.981	1.06472	7.28293	2553.04
		147.711	149.876	1.60724	28.2007	1352.35	213.516	81.3744	5297		146.653	96.4051	1.39663	15.6432	2184.34		56.8267	27.7106	1.16503	14.5823	1782.4		156.041	96.5058	1.19314	13.2732	1682.06
		174.625	119.101	1.20808	14.6995	1882.98	211.042	82.4262	5329		146.958	68.9526	1.28028	14.2677	1899.99		0.94201	122.513	1.18556	16.9749	1776.49		131.761	112.875	1.15607	8.62838	2859.03
		142.379	88.6437	1.24956	12.888	2146.96	210.967	82.679	5330		141.941	114.394	1.50523	14.8657	2565.79		28.6161	67.4717	1.36013	14.9194	1891.34		144.506	79.952	1.04398	10.6382	1757.43
		161.197	77.612	1.21513	16.364	1844.41	211.165	82.7869	5331		170.936	107.771	1.25254	18.6236	1400.35		170.315	138.587	1.28277	18.2984	2318.37		23.7269	121.898	1.09346	9.98614	1651.99
		146.896	90.4018	1.2116	19.7756	1201.41	228.03	73.0256	5345		137.121	132.87	1.40956	15.9574	2275.36		14.5444	103.952	1.29735	13.6365	1920.98		79.7002	96.7498	1.14104	6.62225	2867.68
		143.597	113.248	1.3319	12.6368	2194.23	201.738	89.477	5350		136.59	61.3156	1.08009	17.0849	1087.37		174.325	107.821	1.23587	8.85228	3258.1		108.121	79.0954	1.02385	14.8968	1024.18
		138.586	105.549	1.32253	11.3458	2319.64	201.707	89.4109	5351		126.279	112.04	1.18854	13.7953	1531.33		5.0933	163.108	1.09356	22.9116	1186.52		141.581	95.8917	1.06842	16.4649	1074.71
		131.163	76.1997	1.21314	19.3365	1227.45	201.867	89.3552	5352		117.639	94.4529	1.24139	22.2083	1031.18		5.24698	100.68	1.1626	15.046	1829.03		158.34	81.7205	1.1966	14.2975	1509.58
		138.002	127.667	1.18686	26.1944	869.149	206.36	86.3699	5359		103.744	111.055	1.39585	16.4816	2053.34		15.4797	45.1741	1.31363	15.2403	2534.39		168.244	118.058	1.21489	11.9623	2010.1
		166.605	133.088	1.33693	23.6437	1366.07	228.302	71.8265	5419		111.966	114.114	1.27825	22.8871	1113.38		86.2483	124.599	1.55217	35.811	1139.08		79.8926	83.4232	1.05666	16.0069	1109.58
		160.883	119.631	1.18843	26.429	1036.81	215.563	79.6834	5424		32.495	132.39	1.53909	17.8456	2146.58		43.0321	117.465	1.28605	11.5911	2682.11		166.641	103.619	1.35494	27.0703	786.574
		102.985	162.959	1.18502	18.8709	1290.4	212.525	81.0656	5447		128.058	130.112	1.59504	16.0281	2866.69		5.87785	102.288	1.59051	12.8198	4745.04		1.10299	91.1638	1.02992	12.0091	1856.68
		143.378	93.1464	1.19994	24.3112	987.309	212.926	80.8022	5452		157.7	137.326	1.62305	15.9522	2962.76		36.8075	117.103	1.67736	24.2264	2168.73		85.4372	128.148	1.25159	28.7275	697.657
		128.209	91.1649	1.72199	15.7418	3525.7	204.764	86.3071	5475		115.147	136.892	1.45882	18.6454	1791.6		22.6301	95.2833	1.19967	9.39936	2723.88		5.48559	142.483	1.20461	20.4642	1090.08
		112.353	89.0242	1.25592	20.7614	1642.19	232.887	69.1772	5482		138.927	117.297	1.58034	20.9593	1683.75		34.5264	118.301	1.24776	20.3023	1385.59		4.3057	144.303	1.30971	25.0573	918.294
		134.885	79.6812	1.33029	28.6103	1074.97	229.113	71.9204	5493		136.948	93.248	1.42272	25.3541	1171.06		59.9512	141.622	1.35007	12.3606	3042.54		124.22	129.239	1.14689	24.292	946.485
		124.529	143.642	1.20075	17.0231	1253.9	225.608	73.0214	5544		125.696	116.306	1.19083	14.0667	1407.79		65.4056	136.051	1.41305	19.6414	1687.66		85.1541	70.5529	1.61279	41.4355	1199.8
		123.477	134.59	1.18487	28.7019	739.235	226.576	72.7852	5556		139.143	136.107	1.30605	21.8637	1081.23		19.1236	126.072	1.60994	14.1813	3283		20.0002	92.6825	1.3019	13.6754	1887.44
		131.014	82.3676	1.3245	13.8501	2018.41	226.449	73.0559	5559		26.1506	39.3506	1.59693	25.9313	1698.89		170.279	75.4268	1.21506	10.2303	3113.84		173.045	114.929	1.49236	16.1232	2407.09
		131.694	102.137	1.38526	15.3299	1927.79	227.029	73.4268	5560		140.121	136.621	1.815	19.4096	3398.4		176.149	74.5016	1.34557	15.4976	3248.64		21.5947	119.802	1.45752	13.6981	2257.36
		91.2804	120.779	1.40457	21.373	1397.26	226.782	72.31	5561		68.4882	139.075	1.3065	25.7677	1434.34		157.482	133.933	1.29925	18.8183	1569.6		8.11063	130.833	1.26398	17.3984	1320.01
		157.11	101.483	1.17193	22.1472	1173	220.023	77.1247	5572		125.952	108.737	1.39793	28.8813	1079.8		13.4345	114.086	1.07008	19.9528	1139.58		108.758	121.107	1.16222	19.1584	867.624
		146.097	110.662	1.20611	17.9446	1525.21	220.069	77.4605	5576		102.192	105.808	1.56671	21.5958	1649.86		31.7918	124.753	1.24586	10.3962	2030.05		175.971	87.5114	1.11817	14.9597	1508.67
		134.981	23.4141	1.19468	21.9453	1121.76	205.257	85.7155	5617		122.716	109.973	1.23234	19.9003	1363.14		35.4823	112.425	1.3594	13.1661	2101.38		146.542	119.447	1.07618	11.663	1678.52
		115.687	115.172	1.02531	13.5521	1259.9	205.431	85.9967	5618		124.969	138.487	1.27727	18.7676	1441.68		12.6374	144.402	1.31773	12.2028	2745.53		89.2052	134.983	1.91233	43.1487	1049.26
		126.389	98.088	1.71467	35.17	1477.58	202.805	88.2211	5631		141.949	46.3152	1.2881	20.1114	1519.7		43.5348	97.5707	1.3155	8.65129	4349.68		141.491	115.124	1.1062	8.85716	2857.79
		99.1432	124.272	1.18505	16.1954	1348.05	228.057	71.6732	5638		160.776	146.434	1.31055	10.0947	3020.5		6.50953	153.625	1.20004	8.34074	3041.38		145.733	120.432	1.13338	8.37938	2350.98
		139.068	78.2372	1.13677	14.3079	1492.75	227.896	71.7577	5639		58.1128	152.925	1.39396	19.5638	1900.07		96.2774	122.963	1.30969	6.55388	5511.74		47.8145	127.994	1.06652	7.83914	2396.81
		129.533	35.0379	1.31141	26.5144	1279.85	213.281	82.154	5641		130.013	72.9933	1.15653	25.37	887.335		55.9703	146.522	1.15886	13.9446	1634.09		36.6382	116.226	1.12789	9.04037	2330.59
		136.654	134.961	1.43315	21.5391	1572.67	214.021	81.6929	5642		176.874	98.5684	1.20011	11.9793	2085.43		162.168	89.7665	1.2305	12.6195	1836.59		136.286	71.1707	1.09906	22.8092	843.69
		134.984	92.5859	1.53012	11.5857	3801.84	214.749	79.5468	5644		172.141	85.2351	1.29177	15.8175	2111.45		150.492	20.9181	1.16812	11.5958	2415.12		45.1021	132.122	1.15821	8.02537	2554.5
		132.967	102.731	1.64653	24.3998	2198.66	206.605	85.31	5649		161.05	104.607	1.48345	16.1591	2316.59		157.951	53.0815	1.08265	14.6992	1405.18		169.782	73.7951	1.12146	9.43164	2400.36
		129.792	145.971	1.38903	30.1716	1299.44	215.27	79.427	5649		113.763	153.295	1.54972	17.5401	1933.97		59.163	83.1729	1.1512	13.6521	1648.37		154.423	40.8301	1.13584	18.9523	1199.7
		171.114	91.3045	1.32829	15.3765	2947.56	232.041	69.803	5680		138.219	99.8346	1.38399	14.3947	2058.32		23.8373	118.782	1.0542	18.288	1020.35		70.2715	87.23	1.1089	19.8924	970.988
		114.611	104.692	1.25673	18.2264	1356.13	204.962	87.5332	5701		51.3914	162.523	1.38649	19.7092	1630.33		8.82351	90.2501	1.38554	16.0848	2100.7		69.704	78.7413	1.24787	15.2231	1773.58
		121.452	81.8989	1.1937	17.5582	1400.58	205.323	87.5039	5702		21.1428	127.491	1.33025	25.8273	1018.58		43.1429	124.742	1.10317	9.47527	2162.63		83.6578	83.7115	1.30408	20.7975	1262.96
		138.97	88.9522	1.20779	18.1018	1568.34	209.384	84.5884	5706		92.6019	148.81	1.218	21.8665	1023.96		38.1339	153.238	1.22051	15.8793	1956.97		76.0725	61.2898	1.22655	14.5915	1703.8
		155.284	94.5278	1.08573	15.7874	1309.01	204.833	87.3203	5711		115.041	158.97	1.25059	15.9764	1490.15		120.552	92.595	1.07877	20.2513	921.042		75.5506	55.6717	1.36121	15.8541	2091.68
		151.632	94.0325	1.25594	18.8445	1358.47	205.722	87.2095	5712		107.382	109.476	1.27089	13.0719	1789.83		4.45737	161.913	0.998928	20.1041	1327.78		66.3439	127.395	1.0531	19.894	852.979
		24.4322	130.557	1.34319	18.3636	1739.57	216.035	78.0624	5713		96.8341	86.8824	1.31398	14.6318	1775.44		66.7999	143.406	1.22543	12.9131	1519.32		58.568	107.936	1.1037	10.823	1835.12
		143.3	92.5337	1.06577	20.0751	1198.38	216.109	78.0343	5714		109.327	129.251	1.32392	16.725	1586.57		78.3019	27.4355	1.06277	14.8048	2523.37		20.4842	119.073	1.05633	18.7927	875.422
		140.346	80.2017	1.23171	11.5435	2513.39	227.283	71.842	5745		130.982	133.997	1.52504	16.9846	2101.98		74.8128	79.5142	1.36767	6.24629	7626.72		106.394	53.7163	1.21468	16.0491	1545.86
		150.008	114.47	1.14058	9.51575	2533.31	227.421	72.0073	5746		125.263	108.073	1.28651	18.8753	1358.28		76.5997	158.832	1.69977	23.8496	1978.81		104.829	117.323	1.0716	16.2747	1152.37
		151.933	83.7783	1.22935	14.7006	2469.82	227.18	71.9185	5747		145.27	91.2446	1.19084	21.0805	1151.26		161.105	136.91	1.60191	21.2302	1888.11		130.142	101.213	0.989106	18.3306	777.317
		150.975	107.342	1.11321	19.0082	1182.52	232.45	70.2673	5751		61.9187	87.6055	2.16301	32.6495	2300.32		179.451	79.5759	1.49369	16.5478	2389.98		146.09	111.895	1.21635	10.1021	2441.89
		146.899	117.667	1.17696	25.6144	1095.91	200.144	88.1359	5818		66.0724	138.146	1.42635	13.7996	2349.81		73.9228	113.625	1.69555	35.9382	1159.69		115.865	117.275	1.11121	6.60213	3404.77
		147.67	92.5663	1.33294	12.8639	2399.13	209.071	84.3706	5833		163.991	103.111	1.67075	26.4551	1931.27		41.9758	133.015	1.44854	16.4252	1825.96		179.974	103.285	1.22119	17.0617	1697.78
		136.765	104.002	1.37671	22.8165	1646.11	227.834	72.6542	5833		16.7475	136.195	1.76584	21.3775	2644.47		43.1453	125.701	1.57402	16.0089	3060.05		105.869	120.172	1.07472	16.6817	1522.12
		156.013	110.575	1.22873	16.6868	1852.27	201.649	89.0006	5847		118.713	121.916	1.41559	26.8422	1226.88		55.9038	127.385	1.30704	18.3468	1987.32		125.062	115.676	1.18023	6.56012	3454.3
		103.164	102.691	1.63029	20.277	2300.5	227.931	72.2364	5859		146.525	113.695	1.32121	19.0404	1714.42		179.676	82.7442	1.29696	10.5338	3013.37		164.151	119.506	1.11299	14.7931	1261.89
		136.683	109.079	1.41058	25.5115	1260.05	207.747	85.1468	5926		133.381	104.485	1.55093	16.0158	2656.44		176.449	101.468	1.45569	17.2628	2530.64		165.998	146.891	1.21983	16.3414	1078.96
		156.7	100.952	1.49996	20.0545	1892.57	207.435	84.8764	5927		148.497	116.123	1.3384	16.9133	1783.92		24.0651	131.321	1.10537	9.97586	1780.23		102.676	98.2628	1.1017	17.0143	1048.34
		110.768	83.799	1.22186	24.0519	1083.01	226.124	73.252	5930		104.108	117.423	1.49482	15.4154	2331.67		55.133	6.35725	1.77235	31.3216	1757.08		88.1174	122.319	1.23447	5.49378	3818.13
		150.652	138.399	1.44626	25.2611	1371.49	227.711	72.8704	5944		177.262	138.996	1.11083	18.2667	1250.41		47.1557	117.327	1.131	16.6605	1520.65		144.12	109.954	1.29448	23.5619	982.29
		32.0048	117.055	1.45689	21.5442	1650	228	72.907	5945		151.926	90.532	1.14959	16.9704	1169.43		19.1762	101.116	1.18705	19.4787	1857.31		179.06	129.402	1.2439	15.6102	1627.57
		131.417	79.7084	1.23588	17.5556	1278.77	227.738	72.9815	5946		50.24	155.104	1.24854	19.873	1407.3		65.5254	163.538	1.14806	26.6839	1360.47		40.7386	125.614	1.27373	16.9876	1436.54
		138.92	132.298	1.25714	12.0498	2214.19	217.496	78.2021	5948		57.4399	127.995	1.6797	23.3447	2465.17		23.0158	121.769	1.2282	14.4702	1948.26		65.3022	175.979	1.23873	21.6791	978.853
		150.837	131.354	1.26052	15.3728	1651.6	217.71	78.0938	5949		134.279	87.9734	1.16662	33.1279	539.997		36.3459	107.577	1.21843	23.9892	1094.65		41.9186	103.038	1.33924	19.4523	1719.58
		125.697	127.76	1.34462	13.6746	2237.45	217.893	78.2329	5950		130.955	101.01	1.29663	24.8358	1324.2		60.1513	97.2766	1.30315	21.7087	1290.64		92.6889	141.395	1.53322	19.3027	1985.92
		160.417	116.755	1.18026	12.5242	1878.76	217.35	78.3103	5951		56.843	169.507	1.66329	23.0283	1933.71		93.4449	25.7957	1.06835	14.1501	1882.4		38.1442	159.058	1.31303	13.5293	1953.27
		131.771	115.026	1.47702	22.6832	1652.37	228.175	72.6417	5951		125.036	124.216	1.38669	23.7948	1304.93		15.454	118.871	1.19042	9.71725	2548.1		176.708	137.613	1.18781	20.8694	893.948
		140.419	137.322	1.14258	10.9494	1996	217.52	78.4174	5952		154.141	128.682	1.43732	33.4235	881.802		90.5512	118.968	1.16804	10.2421	2100.44		0.476694	142.555	1.16223	18.5371	1098.21
		124.928	151.968	1.47553	25.6546	1625.63	227.892	72.6893	5952		84.9493	43.432	1.13962	17.4265	1478.82		11.8436	88.9173	1.1057	11.3615	2270.83		124.049	153.716	1.23431	18.231	1273.59
		132.525	110.905	1.34503	19.5187	1639.18	228.402	72.8592	5954		74.3297	142.505	1.42267	25.4321	1265.54		84.3896	94.26	1.20355	11.659	2926.85		120.508	133.43	1.12056	10.7207	2066.2
		118.41	90.838	1.09593	20.1438	1058.65	217.149	77.7122	5966		81.1804	125.79	1.15712	18.7914	1147.11		95.5676	107.852	1.4218	13.9664	2494.93		131.565	109.878	1.13172	14.8434	1336.48
		104.274	102.381	1.01994	17.166	1074.85	218.894	77.1518	5969		162.183	98.7045	1.96271	35.4474	1649.87		63.8962	146.984	1.21868	12.9896	1630.72		81.0548	124.095	1.15825	18.7407	932.928
		144.616	136.296	1.09355	15.9524	1075.49	222.057	76.8366	5973		108.311	87.811	1.25198	23.6331	1044.49		27.8467	72.8096	0.962518	16.5483	986.555		54.2312	125.276	1.1254	19.0452	960.109
		143.881	109.823	1.17746	26.2817	807.655	221.858	76.076	5975		174.864	167.518	1.43472	22.2988	1548.15		23.3933	73.0275	1.24782	12.6462	2241.18		157.894	86.2488	1.11476	19.1104	1023.08
		171.616	85.9256	1.32085	19.6367	2006.85	219.667	77.3273	5979		133.706	119.213	1.53591	19.9173	1914.87		53.005	61.897	1.0281	20.7212	960.751		58.5752	117.019	1.09361	27.9381	586.974
		144.635	80.1041	1.29791	18.5776	1465.66	210.831	81.2964	5991		117.469	119.737	1.28475	13.8455	1822.89		15.2286	79.0672	1.08673	15.2434	1236.47		101.913	137.526	1.17338	27.1012	753.661
		168.554	143.073	1.34908	29.791	1013.56	220.964	75.8178	5999		78.5228	107.929	1.68464	30.7055	1560.62		36.3196	131.979	0.979179	18.397	939.327		24.0423	150.163	1.04258	20.1548	746.137
		156.234	89.2209	1.26546	20.3309	1379.39	220.823	75.8271	6000		128.642	64.8506	1.75722	27.548	1830.63		169.694	95.8301	1.42741	15.7725	2215.54		91.9832	152.659	1.26815	26.6941	687.307
		147.728	114.069	1.13925	25.0932	921.087	201.116	90.3154	6005		154.955	162.228	1.69195	25.6433	1654.76		172.965	23.8939	1.27992	13.2878	3352.67		126.061	127.343	1.11605	11.4122	1420.83
		99.4948	66.8052	1.23536	9.97542	2806.1	226.786	72.001	6040		74.0744	107.262	1.97668	30.4036	2167.81		148.319	66.8031	1.69849	19.6271	2867.37		102.857	113.809	1.22259	16.7229	1180.79
		135.842	75.1969	1.17354	18.9398	1047.83	202.769	86.841	6042		152.089	104.119	1.47342	13.1605	3006.42		42.7908	117.665	1.21824	15.2584	2236.95		173.051	129.124	1.13332	18.5892	1040.84
		126.055	135.94	1.20766	21.4572	1054.21	202.827	86.6271	6043		158.113	116.161	1.58292	12.6542	3159.28		92.4994	143.799	1.67494	14.4748	4237.69		172.486	100.855	1.10986	12.0547	1661.74
		78.0154	150.594	1.14566	13.8866	1557	228.224	70.1405	6057		150.099	126.433	1.55468	18.1103	2119.89		166.626	97.7023	1.19131	11.2867	2385.63		156.307	112.318	1.02784	10.4831	1604.44
		143.458	93.5972	1.314	15.5439	1749.7	199.377	89.6241	6059		144.563	114.413	1.77706	20.8564	2483.33		178.659	174.142	1.76036	17.1117	2969.66		170.546	95.1391	1.06331	16.245	1222.19
		149.246	99.1464	1.39794	22.7622	1501.72	220.171	76.7835	6059		146.34	98.7953	1.74133	24.7162	1971.57		69.7893	130.788	1.44558	18.5659	2433.13		129.854	107.334	1.20804	22.6026	1192.26
		156.709	69.7507	1.34056	13.1047	2069.9	199.28	89.6428	6060		170.808	99.5009	1.68681	28.3847	1599.24		162.659	145.185	1.3829	16.0331	2702.21		117.093	87.6252	1.01661	13.0931	1039.46
		152.543	84.9638	1.01315	20.1714	1046.13	220.319	76.8024	6060		137.417	137.505	1.54504	20.3352	1997.45		158.447	125.259	1.23321	11.4491	3020.46		174.801	88.0039	1.13878	10.9578	2242.82
		149.098	97.7617	1.31535	16.879	1621.85	219.978	76.6653	6063		148.648	88.7086	1.37305	19.8927	1567.05		6.0636	137.906	1.34374	8.98613	3464.19		133.919	102.46	1.41995	8.1493	4112.55
		172.463	99.5759	1.05039	14.6821	1253.44	220.243	76.6672	6066		140.194	90.6247	1.30012	16.7592	1556.58		57.4293	133.338	1.36497	12.8052	2685.46		143.477	80.1043	1.08943	8.39788	2385.08
		132.92	108.709	1.15065	22.948	1063.72	230.578	70.2567	6079		149.723	150.896	1.24663	17.2044	2103.99		68.5373	72.3374	1.08422	11.7065	1925.26		87.7943	104.537	1.17461	12.3752	1868.55
		106.397	110.915	1.27602	25.1308	1077.31	210.215	83.299	6089		145.817	98.4532	1.25531	18.4904	1833.74		78.4998	149.291	1.22833	27.3276	874.388		134.298	112.646	0.938776	13.8123	848.236
		155.128	83.6958	1.1439	19.4413	1447.2	222.718	76.5738	6100		141.329	101.784	1.20009	15.1659	1581.21		88.5172	79.7783	1.22658	9.19099	4140.45		57.5879	114.731	1.056	21.3924	1015.86
		114.15	129.657	1.20922	15.5077	2213.05	222.829	76.4729	6101		121.462	102.123	1.20814	14.1149	1814.07		24.0926	116.516	1.27113	8.51538	3082.77		65.0425	99.7954	1.10356	24.3334	1053
		112.635	113.437	1.2802	18.4943	2027.34	228.842	71.5912	6105		153.944	92.1342	1.62755	19.3036	2502.31		88.4052	146.501	1.07326	21.7888	1240.31		77.5603	104.228	1.08915	15.7068	1173.9
		144.502	96.9829	1.23901	18.0039	1272.21	202.589	88.0177	6108		148.965	104.553	1.53906	13.5497	2923.85		45.0814	93.2776	1.3252	18.2188	1547.49		69.4431	135.228	1.13937	15.9933	1079.19
		117.266	67.3023	1.17651	23.7281	1108.15	224.323	74.6379	6109		143.921	110.98	1.28921	8.5017	3589.73		125.509	168.006	1.3185	15.3903	1999.28		90.5966	137.095	1.09338	10.4326	1550.85
		105.092	121.863	1.1741	18.7388	1547.75	227.458	71.192	6114		159.886	153.807	2.06302	33.5485	1866.11		65.855	96.769	1.21027	13.6428	1590.64		80.2338	124.357	1.12789	11.2979	1668.56
		157.987	146.413	1.30437	11.067	2596.15	227.602	71.5142	6115		56.4413	135.144	1.57914	23.1539	1614.43		174.472	123.93	1.28574	16.0822	1676.15		99.2455	117.51	1.22798	14.2769	1508.87
		37.9811	135.653	1.46447	16.3907	2464.27	215.421	79.9862	6120		100.524	109.655	1.35174	24.2484	1278.86		45.2429	116.557	1.11817	15.7763	1401.85		93.6125	43.9286	1.09988	15.8859	1137.77
		120.215	144.925	1.61411	25.1065	1511.38	209.637	83.2014	6125		171.748	142.343	1.64669	29.1356	1476.47		43.0759	151.054	1.06929	12.4344	1323.66		114.289	155.425	1.22603	19.8271	1329.02
		85.1204	135.828	1.35826	23.8343	1207.31	208.961	84.8556	6161		87.1327	130.027	1.32561	21.7404	1366.18		70.3361	128.695	1.38445	11.3609	3054.25		113.888	128.792	1.04442	18.5393	1099.82
		163.345	85.501	1.13531	16.6021	1481.09	209.181	83.2589	6186		115.092	90.0694	1.30529	10.6233	3177.08		67.8715	53.5337	1.17074	12.906	1757.3		93.6035	70.506	1.15933	15.9011	1377.76
		155.229	54.1144	1.20925	15.6682	1964.43	209.28	83.2259	6187		163.356	120.587	1.70161	33.2096	1349.11		175.699	89.2204	1.32616	15.6798	1778.44		128.297	64.2959	1.09921	19.0074	970.559
		3.53787	93.9064	1.3659	23.2462	1352.32	231.487	70.3722	6196		111.75	103.247	1.19037	15.4224	1774.32		10.2435	141.741	1.22214	9.12145	3074.18		121.385	87.6911	1.26276	15.6826	1455.88
		113.69	88.3652	1.41654	27.8229	1340.89	212.089	81.7504	6197		119.35	126.245	1.22459	20.3483	1407.49		55.0408	75.7243	1.17597	9.83825	2254.9		110.023	73.7143	1.21717	9.49687	2296.65
		117.273	59.5334	1.15015	14.5341	1629.84	227.584	72.2308	6205		101.942	91.1409	1.33489	18.6748	1725.01		37.1865	125.827	1.48764	10.8336	4649		121.758	83.2301	1.10867	11.842	1547.01
		76.4108	82.9957	1.37038	25.066	1237.93	203.261	88.872	6227		105.901	98.0902	1.1418	11.4971	1953.47		52.9902	124.081	1.37335	8.70985	3873.61		167.217	110.45	1.13219	20.0123	1039.12
		154.832	156.388	1.23444	19.0641	1148.85	203.946	85.9479	6230		108.254	109.131	1.60034	37.8633	1011.53		50.625	134.683	1.60138	15.9006	3009.62		161.049	54.3064	1.0399	14.081	1507.69
		3.6202	138.802	1.24542	16.5445	2059.01	236.401	65.6117	6252		79.7595	82.6375	1.4112	22.2866	1878.26		96.9075	164.897	1.10398	15.6183	1520.51		110.222	90.6349	1.04277	27.8606	687.134
		166.799	78.8329	1.26462	22.9429	1278.79	221.232	75.7573	6254		89.2134	53.1359	1.30143	20.596	1545.24		67.4714	125.521	1.40673	15.8974	1920.9		121.941	126.568	1.3252	20.5546	1232.93
		119.54	142.159	1.29509	22.3772	1230.52	228.221	71.7345	6258		73.7169	100.826	1.64065	19.0989	2785.47		31.46	90.3565	1.16974	22.9299	874.774		172.633	63.5829	1.0282	12.147	1448.66
		114.998	91.2946	1.04539	27.3136	633.157	209.536	82.8734	6287		52.6609	107.29	1.62191	21.0558	2276.28		176.893	118.199	1.42424	18.6694	2631.92		120.949	56.1109	0.957054	22.1873	720.064
		136.972	149.196	1.27729	15.3729	1552.14	207.545	83.7411	6289		74.1399	78.3535	1.36289	17.3962	2169.98		115.041	108.241	1.16376	14.8707	1778.21		162.796	76.3256	0.993206	14.3565	1026.79
		154.013	95.2457	1.11912	18.1707	1152.05	231.174	69.7182	6302		73.7106	44.3512	1.37988	19.5704	2151.14		78.7414	116.738	1.36358	31.8578	980.898		156.615	166.867	1.1574	10.5663	1856.92
		138.293	153.92	1.29033	19.8665	1416.65	231.567	69.5291	6303		142.987	93.1792	1.32556	17.395	1904.92		53.427	130.494	1.19534	25.0212	973.567		103.599	127.559	1.13841	13.1547	1409.18
		165.451	68.7592	1.26123	16.5262	1812.09	217.148	79.1616	6305		148.454	115.466	1.41827	18.2545	1973.38		63.1692	107.445	1.09736	15.6879	1739.16		168.579	161.517	1.24169	12.7583	1581.46
		51.2476	113.139	1.66684	36.2807	1188.36	229.554	69.8821	6309		31.0749	104.532	1.89575	28.6332	2454.93		171.066	94.752	1.14568	14.7842	1524.48		93.6867	137.204	1.24478	26.4914	803.537
		157.618	107.314	1.29896	16.7674	2050.44	216.396	79.0272	6348		112.773	113.881	1.34094	20.0069	1474.13		154.085	120.546	1.09258	7.79537	2496.64		172.904	113.495	1.0779	17.9539	772.746
		157.529	99.2101	1.26688	22.3597	1684.35	218.648	78.0169	6350		122.223	127.217	1.59248	28.6025	1281.7		10.7384	122.553	1.30176	20.961	1877.56		144.129	149.717	1.26972	9.89425	2113.6
		149.431	118.206	1.28328	9.98102	2874.28	216.613	79.292	6355		123.521	46.0709	1.3924	20.171	1570.84		5.16008	105.835	1.19376	11.8723	2327.54		149.937	99.0853	1.16529	13.3837	1301.44
		104.631	116.685	1.75087	25.2762	2283.46	216.948	78.916	6356		145.146	63.9657	1.37229	26.9993	1211.64		26.1477	139.646	1.25163	16.2449	1525		153.726	127.87	1.06889	15.3672	1059.39
		116.598	98.0499	1.42057	15.7512	1916.33	220.667	75.024	6361		54.3951	94.4595	1.24762	19.1056	1418.54		57.7501	112.603	1.31562	13.4299	2126.98		120.519	97.4101	1.16936	10.3935	1973.34
		118.171	74.4167	1.38584	17.6365	1712.17	207.383	84.8376	6363		47.2276	123.573	1.1654	15.2293	1383.59		0.0117152	119.122	1.50918	11.442	5571.84		116.233	91.1102	1.17469	9.67579	1925.17
		119.776	85.739	1.23611	10.7084	2253.32	207.308	84.4558	6364		126.929	74.957	2.43	34.83	3179.55		4.86988	136.983	1.73263	21.7705	1954.29		120.193	97.0278	1.2139	8.80961	2543.23
		128.644	43.9831	1.05637	19.9685	805.839	207.971	84.804	6365		125.52	98.8702	2.23741	32.276	2524.52		105.652	134.247	1.35343	8.53576	4602.87		70.3235	83.2349	1.17828	12.5658	1560.74
		130.402	77.3437	1.21283	22.4916	1077.44	220.797	74.9929	6377		111.595	134.792	2.19101	43.0244	1611.96		40.1166	102.675	1.2112	10.5827	2492.43		95.1215	164.27	1.27252	14.9419	1529.11
		126.496	57.4949	1.18401	19.0343	1280.28	226.353	71.9358	6386		4.60255	151.823	1.4635	16.4081	2208.36		12.1804	144.168	1.32258	13.1498	2778.98		0.691378	114.365	2.32041	32.2688	3848.57
		119.861	64.2917	1.13524	16.2751	1662.03	226.291	71.8386	6387		162.876	111.387	1.14497	15.4186	1415.89		93.4956	171.773	1.78968	18.2015	4173.6		174.354	134.858	1.41427	17.8604	1679.08
		150.105	87.7794	1.1778	22.2827	1239.62	233.172	69.0708	6427		9.16845	136.534	1.35693	25.4952	1202.91		119.508	121.53	1.54062	28.9079	1273.37		179.192	138.13	1.2404	20.5405	1131.96
		148.636	129.32	1.41209	27.3853	1160.77	215.754	80.6044	6438		26.5797	129.816	1.2638	17.8503	1438.72		178.556	119.853	1.26062	11.1083	2016.36		48.7061	164.367	1.28173	13.8859	1656.26
		127.38	53.7592	1.19447	21.0777	1141.76	215.685	80.5039	6439		142.853	129.303	1.51905	15.0057	2574.01		70.891	99.1863	1.30156	18.4037	1687.18		8.45941	113.147	1.12876	18.741	967.125
		106.094	127.491	1.18815	19.0535	1107.73	204.614	85.5022	6445		8.46748	175.128	1.39215	9.45017	3576.25		58.8792	84.4321	1.29421	13.5797	2769.1		36.9221	136.314	1.21296	20.6835	939.569
		109.382	104.351	1.23916	17.7942	1298.56	204.65	85.7431	6446		29.1421	161.437	1.30511	8.84713	3606.09		26.7968	117.687	1.48748	16.3732	2446.37		172.175	91.9194	1.12718	17.642	1126.99
		123.015	40.7313	1.31582	22.9378	1103.1	204.634	85.2353	6447		164.819	127.735	1.70163	16.0463	2836.48		29.9397	133.327	1.2703	16.1017	1454.51		108.101	111.087	1.13552	10.5303	1663.12
		136.408	125.627	1.11207	17.9516	1228.49	212.421	80.9046	6511		120.066	129.427	1.22689	12.6094	2192.44		26.8621	40.5238	1.3043	20.0465	1441.03		106.44	54.6149	1.22853	16.2423	1460.54
		174.677	93.8335	1.50855	23.0892	1729.2	212.922	81.5863	6521		113.364	112.278	1.25599	25.4988	1132.71		18.4947	150.78	1.38137	14.8313	1898.19		2.49732	120.101	1.1121	17.9171	1102.74
		146.562	129.792	1.5703	19.7627	1876.43	212.363	81.9965	6523		96.9434	115.29	1.12452	25.7024	917.086		40.7941	89.7748	1.22045	10.2785	2331.67		157.883	125.675	1.09835	18.2504	1079.24
		140.782	79.9951	1.32604	21.1906	1325.3	212.979	81.0879	6524		152.912	176.947	1.47039	16.5017	2338.02		54.5974	134.732	0.981607	20.4909	806.095		171.678	116.826	1.04118	15.723	1125.89
		144.907	86.1562	1.55334	25.5256	1581.04	224.442	74.0233	6532		150.839	121.197	1.16605	14.9538	1661.84		42.8818	135.616	1.25698	15.9607	1522.39		123.708	141.548	1.34379	31.5016	827.403
		144.141	106.359	1.30448	12.6988	2133.28	208.097	84.6866	6551		142.289	127.942	1.42873	13.5878	2116.14		27.8289	164.412	1.38945	12.5936	2433.99		60.8134	151.881	1.51608	34.0055	979.03
		113.483	95.2417	1.30559	17.249	1587.06	208.229	84.9353	6552		150.987	107.454	1.29632	13.1695	2155.76		33.7577	134.982	1.17544	12.6848	1618.1		100.04	74.7441	1.0718	15.8337	1218.34
		136.585	99.067	1.3206	15.5863	2021.29	218.989	78.0886	6565		167.514	101.051	1.245	9.04098	2462.04		161.22	132.04	1.35435	12.3347	2069.69		81.1674	160.679	1.09583	21.7039	771.446
		141.336	129.974	1.36754	22.0239	1333.71	225.438	74.0918	6570		144.389	121.313	1.33589	10.2997	2860.5		33.465	111.199	1.20742	14.4149	1663.89		104.933	99.0153	1.1544	14.5396	1153.34
		46.8808	128.614	1.60552	27.3653	1395.22	226.339	73.5792	6571		160.337	70.5601	1.37446	14.7983	2007.04		76.308	118.275	1.44946	26.8919	1257.56		86.5392	156.378	1.19277	8.83628	2361.26
		57.7818	129.019	1.20619	21.7491	1030.09	202.374	88.8812	6581		156.7	164.26	1.54233	23.2283	1644.96		61.4629	146.976	1.32234	17.0578	1659.67		100.695	116.16	1.24365	21.5257	895.772
		148.991	91.0085	1.28868	15.3855	1980.03	231.44	69.3674	6581		48.6952	162.041	1.7466	26.9623	1843.14		179.189	63.6352	1.10763	20.4158	1291.97		158.635	153.449	1.36897	19.7582	1153.74
		74.5672	113.308	1.11318	12.3654	1425.78	202.775	89.0409	6583		65.1646	147.455	1.36455	26.1693	1308.52		37.1271	109.374	1.4217	11.6722	2636.19		93.5234	119.819	1.24033	9.21217	2538.77
		72.362	66.7998	1.16285	15.0569	1444.52	203.019	89.1624	6584		165.988	96.1888	1.32972	34.2371	710.332		164.047	132.741	1.27208	18.4428	1538.79		9.53341	110.376	1.17626	14.8211	1467.65
		150.388	62.4915	1.09039	13.7808	1364.59	221.847	74.3279	6626		110.422	123.571	1.48733	11.9287	3256.66		39.4483	70.7433	1.28031	18.3944	1828.44		17.3117	92.7698	1.12758	14.9247	1357.19
		129.421	97.2664	1.45659	25.1569	1241.57	199.361	89.7989	6632		65.2141	112.936	1.76571	34.254	1429.67		69.5986	112.189	1.39108	13.3882	2905.48		111.645	95.5448	1.29062	17.4828	1947.68
		123.231	106.116	1.12744	15.005	1224.24	199.959	88.2529	6651		92.7696	130.499	1.7646	29.5909	1596.58		18.153	103.948	1.20796	14.0187	1855.22		173.389	102.354	1.14482	17.461	1262.06
		143.548	151.234	1.32667	12.5578	2176.73	226.549	72.4027	6698		130.332	131.87	1.50399	25.3879	1552.98		56.7415	129.908	1.264	16.4468	2295.02		60.3016	65.945	1.10128	8.81457	2186.49
		164.149	95.7103	1.30043	19.5792	1853.31	208.6	84.2412	6701		155.351	122.095	1.72202	27.1848	1615.69		18.5082	127.117	1.33911	10.6905	3619.19		60.6491	86.4682	1.06648	10.4161	1670.65
		129.125	101.352	1.25763	19.1297	1464.71	208.598	84.5087	6702		51.7647	165.906	1.40585	23.3709	1358.24		18.2946	137.736	1.26746	15.3425	1856.34		176.647	141.102	1.23025	14.9359	1548.46
		169.067	147.708	1.6368	30.9977	1476.22	204.463	87.6071	6723		167.711	136.774	1.47178	23.2662	1336.4		48.4417	99.5543	1.16726	15.9855	1440.48		15.0079	99.3142	1.08379	15.2042	1270.75
		124.281	72.1447	0.95876	16.0446	1085.21	233.623	69.426	6740		142.672	128.486	1.49474	19.1543	1791.16		37.2979	111.914	1.09623	20.1082	1055.14		179.114	122.162	1.09104	13.0193	1271.06
		160.566	80.937	1.22355	11.2782	2633.25	229.414	70.9489	6759		116.936	139.251	1.69329	28.5402	1610.5		93.1076	74.3812	0.986904	17.4792	1452.68		29.1634	96.1122	1.07846	12.8926	1319.64
		36.4668	105.203	1.46749	18.7809	1990.07	227.774	72.6202	6768		8.22611	95.8991	1.73652	26.4632	1715.81		177.129	67.1337	1.1536	14.6326	1647.95		25.0949	170.25	1.28783	24.216	1090.2
		106.426	129.096	1.40021	25.1824	1483.29	201.395	87.5123	6776		169.399	131.717	1.36073	21.7348	1478.77		174.718	120.096	1.17094	13.8624	1635.94		85.8658	143.273	1.27764	7.87997	3029.12
		83.2332	138.428	1.32969	12.2772	2100.64	225.425	73.9707	6786		24.0695	123.858	1.6786	25.1128	1863.3		3.35288	103.322	1.13321	14.4217	1348.09		145.835	136.703	1.20036	18.3933	1224.93
		113.66	87.1439	1.06471	13.6591	1275.4	205.679	86.3948	6789		85.0207	99.5327	1.26468	23.3569	1067.16		83.3303	82.5733	1.10057	18.7385	1420.18		137.133	121.555	1.17904	14.7603	1448.23
		138.863	126.726	1.3567	30.1408	962.011	228.322	71.3959	6799		151.682	114.135	1.52204	19.6975	1843.06		1.68471	98.136	1.17195	14.174	1734.99		128.904	89.6231	1.06051	18.7586	1814.56
		154.563	106.889	1.23367	13.9814	2029.7	225.948	73.0025	6803		91.7499	95.3965	1.17268	25.8414	906.824		148.28	145.996	1.95893	18.8679	4586.37		121.626	85.1228	1.03525	19.7361	1660.62
		155.604	114.077	1.13545	12.4201	1626.64	225.959	73.1181	6804		84.5619	121.66	1.45941	15.0245	2320.3		30.284	108.055	1.16548	13.2362	1506.62		146.151	114.713	1.14668	17.5959	1340.31
		170.389	149.256	1.28964	24.2087	1167.06	218.822	76.0282	6816		103.94	88.0887	1.12527	13.3666	1438.01		27.1717	121.051	1.24945	25.5466	827.737		146.336	139.971	1.28013	12.0187	1940.01
		146.976	79.563	1.64797	16.1951	3039.66	227.282	71.7388	6824		127.733	121.474	1.26719	19.1739	1243.79		128.807	93.1618	1.25805	21.1876	1075.92		159.242	135.764	1.17341	13.5042	1664.44
		122.119	97.0956	1.2534	9.77657	2916.53	202.658	88.8606	6854		116.453	112.06	1.28612	13.133	2132.39		22.5648	111.74	1.38593	22.5249	1375.42		141.316	82.7276	1.12543	16.9734	1116.79
		105.949	133.953	1.27096	23.2349	1065.95	214.077	78.9668	6867		93.8718	90.3842	1.43386	27.6119	1297.38		18.5192	98.1853	1.18937	18.7876	1361.06		154.702	101.941	1.12233	16.4867	1179.31
		141.97	88.0048	1.27349	14.021	2195.67	209.492	82.3529	6871		117.094	43.5513	1.15501	17.6069	1298.87		120.989	96.062	1.30119	16.279	1550.27		162.602	122.891	1.20556	16.4191	1376.32
		132.086	80.4698	1.32301	13.5268	2160.85	209.748	82.1726	6872		109.427	93.1848	1.24065	16.7426	1600.09		40.4718	127.595	1.3385	22.3427	1627.51		149.977	123.023	1.19988	16.573	1270.56
		118.056	139.966	1.31429	15.3146	1700.44	206.252	84.7971	6875		104.854	92.528	1.26863	12.3386	2354.41		176.547	58.003	1.12604	11.2236	2218.12		17.1156	140.402	1.21875	22.0862	1015.06
		142.278	119.514	1.35446	17.132	1545.34	206.316	85.0646	6877		112.788	85.2545	1.11861	15.3392	1195.66		165.261	122.628	1.14242	16.3414	1340.25		100.69	122.698	1.09275	17.8684	1161.9
		96.4237	123.761	1.24567	22.6782	1232.68	206.053	84.9006	6880		166.426	128.353	1.32916	19.0402	1456.99		147.778	144.022	1.55338	9.92676	5226.61		82.4817	123.429	1.12057	15.2621	1207.05
		114.955	140.518	1.26759	16.9782	1483.94	208.547	84.7568	6894		4.92756	105.967	1.32505	21.3833	1438.75		25.247	81.5914	1.17924	12.662	1574.4		67.8332	125.839	1.29184	31.0482	739.621
		121.072	107.013	1.28329	17.2704	1607.6	208.154	84.7971	6895		161.37	134.608	1.31714	20.585	1467.28		29.9439	126.891	1.17523	15.1789	1340.62		137.902	118.364	1.28131	14.136	1921.57
		107.822	89.7334	1.28383	15.7982	2190.44	222.411	75.9579	6896		160.702	107.378	1.35071	18.7422	1761.89		27.814	117.956	1.13094	14.0385	1577.52		98.6688	146.14	1.17129	12.4545	1611
		153.511	115.614	1.09931	11.7739	1994.44	231.685	69.144	6905		138.356	121.593	1.29005	20.0236	1292.41		2.76725	121.717	1.18376	13.3003	1685.29		93.2335	136.016	1.12879	6.89535	2829.92
		149.235	137.267	1.29787	11.197	2506.19	222.099	76.9004	6966		121.662	107.69	1.27364	13.3037	2047.98		30.1806	110.392	1.27073	9.82159	2983.43		83.6168	128.413	1.07251	6.76093	2441.29
		77.3861	114.441	1.45062	24.1663	1335.36	223.211	75.228	6969		122.78	126.415	1.2718	16.3377	1432.96		175.004	119.51	1.2217	15.7618	1535.85		176.677	99.7287	1.1031	12.4233	1668.21
		104.291	69.7039	1.38841	18.8768	1945.53	220.598	77.8991	6982		106.53	113.212	1.33232	29.4635	903.156		34.2241	88.7218	1.34973	16.2833	1986.44		81.2511	133.328	1.11173	28.8726	602.038
		120.838	85.7945	1.30793	14.5601	1950.97	218.78	78.0179	6984		110.457	54.201	1.15834	26.8865	812.549		23.8999	157.336	1.23178	11.8651	2146.4		152.759	104.508	1.08158	11.5453	1495.09
		116.691	29.0785	1.11769	9.20331	2439.69	219.033	77.8328	6985		123.205	142.767	1.4809	28.9455	1110.69		27.374	111.05	1.53369	21.5035	2685.72		167.99	102.89	1.06119	12.1987	1267.97
		134.444	91.7182	1.18672	16.2626	1512.89	228.12	72.6305	6991		30.6492	117.714	1.27071	19.6031	1274.5		14.7044	82.0502	1.31135	14.5991	2462.23		136.187	107.449	1.10644	9.98685	1790.74
		132.842	128.871	1.22552	16.7967	1626.14	228.863	70.3144	6998		12.9955	151.798	1.58635	17.9328	2216.8		15.72	114.192	1.23423	16.4259	1709.58		154.93	75.948	1.03547	16.1831	1120.42
		108.342	135.18	1.53533	24.7422	1596.36	227.794	73.0079	7002		130.225	105.573	1.34987	22.8438	1433.2		162.34	167.423	1.50475	27.7282	1441.32		134.079	80.4877	1.04413	11.2259	1454.38
		115.61	114.161	1.22153	15.546	1580.22	230.406	71.3839	7030		120.708	25.4921	1.26874	14.9962	1716.9		2.14936	133.31	1.37252	14.7974	2591.67		160.74	91.13	0.986223	13.5368	1123.83
		166.935	127.715	1.34998	18.8723	1874.45	230.076	71.3657	7031		128.162	90.4986	1.25331	14.142	1975.94		49.0406	72.4126	1.13076	9.55882	2599.66		135.704	114.753	1.12616	8.36033	2161.09
		137.615	122.994	1.44786	15.8024	2526.69	230.241	71.4407	7032		88.5348	135.852	1.17392	23.659	746.08		40.5495	127.962	2.31533	30.3808	2946.61		96.2781	112.263	1.10015	11.4791	1436.41
		108.566	69.4843	1.1956	21.9416	1238.62	204.115	87.3931	7054		138.973	135.855	1.12722	11.5607	1485.04		0.498816	121.527	1.24632	14.0258	2135.03		126.56	80.2473	1.14188	23.0232	852.143
		90.9727	67.1553	1.22789	17.0316	1515.04	203.517	87.5735	7055		152.543	126.799	1.27413	10.815	2215.22		3.53525	101.385	1.15902	10.3017	2066.11		107.677	91.4248	1.0706	9.33424	1908.94
		134.297	82.6726	1.18048	20.5912	1003.41	201.518	89.888	7094		171.765	143.939	1.92866	20.8384	2900.17		97.8386	72.1965	1.17699	9.64703	2217.63		100.914	87.4112	1.08583	10.6145	1635.75
		158.3	122.195	1.51232	19.3799	2064.82	230.316	69.9795	7095		154.711	95.0823	1.25017	20.5685	1225.15		17.9721	105.475	1.18381	13.7333	1628.25		117.296	95.4189	1.0849	23.0672	717.611
		130.012	141.008	1.09829	19.876	858.946	201.576	89.9973	7096		135.567	102.922	1.7095	22.2631	2180.75		6.14244	12.746	1.09136	11.3238	1925.15		179.25	121.015	1.0839	16.7018	1158.75
		140.612	127.547	1.25837	21.3304	1127.02	201.359	90.1363	7098		125.293	116.812	1.56372	15.0398	2624.57		52.3447	48.999	1.40714	19.299	1968.88		97.769	98.5208	1.22524	7.1962	3814.79
		142.603	86.2211	1.42867	16.3116	2214.58	206.731	84.2227	7101		141.511	128.104	1.66891	18.3401	2290.29		57.5035	124.157	1.20704	5.81257	4130.11		101.803	106.223	1.28189	15.6043	1625.87
		99.9164	39.8905	1.14257	13.7414	2004.17	234.486	67.962	7104		9.60162	93.0872	1.62704	36.1536	1162.47		5.4127	119.839	1.19156	14.2796	2000.66		120.297	103.834	1.68653	26.4366	1396.08
		82.2542	101.927	1.16915	17.3453	1328.36	204.337	85.9136	7106		104.269	152.159	1.79406	28.2844	1889.57		155.279	130.807	1.05357	14.0713	1354.12		102.618	92.4196	1.33824	18.7218	1465.52
		124.29	147.473	1.31662	11.4336	2481.61	219.197	77.4985	7107		130.318	100.391	1.06638	19.5841	1125.47		3.38202	133.417	1.07554	13.7079	1543.19		137.937	92.1734	1.162	16.7514	1330.75
		56.0626	173.664	1.34345	11.2158	2515.61	219.369	77.5829	7108		106.043	38.5006	1.49545	22.3344	1959.78		46.4262	125.946	1.16083	14.3927	1608.08		137.489	116.819	1.21969	14.8653	1575.79
		121.212	115.891	1.26878	9.58298	2594.87	219.089	77.61	7109		125.879	96.0462	1.12704	19.7766	1113.35		64.3423	101.843	1.19119	16.9862	1799.5		125.459	88.3599	1.20303	17.3287	1324.12
		142.711	125.276	1.49076	10.1348	3843.47	218.859	77.5216	7110		138.075	45.3969	1.09929	20.3151	1035.47		63.4478	116.791	1.35946	11.699	2563.85		115.216	145.27	1.26504	16.6676	1218.05
		60.6117	150.858	1.23802	9.886	2382.55	219.349	77.4845	7112		131.218	107.428	1.10707	16.3601	1186.05		3.56216	38.5753	0.986401	10.5202	1753.92		73.0005	122.144	1.17982	10.9075	2384
		152.537	161.103	1.2772	9.81409	2499.32	219.164	77.3658	7113		104.751	129.861	2.29477	23.3055	4144.21		21.3903	120.085	1.17571	12.0308	1767.45		101.304	143.234	1.30673	8.49753	2871.84
		113.501	150.038	1.23998	9.31198	2520.7	219.246	77.6213	7114		141.652	125.137	1.59475	25.3894	1769.74		35.3566	120.427	1.15925	15.2431	1773.38		58.308	129.849	1.25757	10.3585	1920.92
		97.7385	154.35	1.25901	16.1523	1365.29	204.905	85.3391	7115		154.34	134.813	1.47629	19.9955	1625.53		20.2271	94.8488	1.90691	22.8764	3385.78		106.898	141.757	1.20153	10.186	1889.9
		109.24	142.204	1.27768	7.68158	3225.59	219.196	77.3329	7115		146.014	123.482	1.13357	20.925	1021.52		1.52032	89.557	1.92801	19.8459	4785.34		101.973	126.072	1.22791	12.1886	1718.27
		120.968	104.659	1.18764	18.6564	1150.39	205.491	86.1781	7116		118.782	89.6767	1.30824	23.267	1240.01		5.88466	88.9439	1.00197	14.4017	1743.22		80.7671	139.602	1.26768	10.8206	2212.9
		90.781	153.345	1.12406	19.4712	962.144	204.449	85.8768	7120		143.068	104.621	1.50201	35.9208	914.029		72.0748	136.83	1.27071	15.7202	1455.51		75.8861	119.512	1.16039	8.6489	2248.84
		80.2063	133.281	1.20982	16.4918	1357.57	204.766	85.3884	7122		101.773	92.6964	1.22542	26.9532	948.798		32.6082	83.4787	1.0732	17.7812	1376.45		34.8941	146.21	1.40485	27.5267	1175.22
		78.8089	122.536	1.11819	15.7861	1134.54	204.68	85.6437	7125		123.771	133.042	1.50447	23.3938	1392.05		32.4297	165.89	1.22403	22.4263	960.206		39.5	147.916	1.27897	17.8886	1404
		78.221	138.101	1.24177	15.8464	1466.68	204.955	85.4632	7126		88.5543	103.976	1.41778	26.1168	1141.38		150.155	138.019	1.10113	20.3339	895.861		37.7137	136.919	1.34059	18.1461	1608.82
		152.694	117.003	1.45633	19.3248	1989.21	206.727	84.3322	7139		120.949	77.9893	1.38418	18.981	1545.08		8.04994	117.897	1.60118	14.5335	3189.25		39.3208	54.2013	0.987097	16.7489	890.515
		120.629	37.0026	1.14137	12.4111	2056.71	200.502	89.1191	7143		114.265	82.7864	1.33786	14.8975	1994.15		38.4323	114.658	1.35465	6.24965	5047.92		132.473	76.9237	1.04683	19.3237	947.004
		130.76	81.9745	1.31021	22.753	1180.91	217.372	77.5708	7148		119.664	60.801	1.3024	15.5299	1828.45		43.1217	123.039	1.54258	22.6049	1596.14		123.228	68.4043	1.02215	17.1097	1006.11
		146.607	102.75	1.11141	18.584	963.536	215.221	78.8281	7167		123.775	73.5753	1.42116	24.458	1440.22		18.5489	162.269	2.24702	27.4897	3242.52		141.962	103.27	1.21272	14.4257	1379.92
		154.305	157.65	1.39627	18.6084	1871.97	229.447	70.3397	7170		118.735	74.3055	1.47259	18.6267	2178.19		173.591	88.2046	1.21039	9.81862	2398.53		101.26	92.5791	1.28798	24.2593	919.706
		141.808	128.559	1.27787	18.4028	1332.62	200.051	88.3336	7183		111.638	45.1829	1.46746	14.4206	2504.41		70.6885	142.985	1.92001	20.0889	3137.82		168.332	119.372	1.09205	13.8816	1286.84
		131.736	124.258	1.35982	18.4803	1704.49	218.226	77.2017	7191		120.969	83.5685	1.7432	17.8875	3097.28		176.166	108.764	1.22514	8.96895	3256.47		160.376	105.268	1.131	12.8837	1429.71
		138.519	138.958	1.30528	25.2403	1300.71	233.476	70.0242	7192		142.212	77.8933	1.3084	10.8277	2889.86		87.4272	133.851	1.72335	20.9902	1845		163.866	89.4361	1.14019	16.038	1199.68
		145.568	152.72	1.32988	19.6155	1959.93	233.587	69.8946	7193		142.803	92.0821	1.28715	14.1092	2468.69		52.7814	64.1246	1.1468	10.3453	2986.99		78.6076	119.108	1.09764	19.6487	869.769
		96.037	137.651	1.37771	25.0696	1268.61	220.987	76.5837	7220		121.91	114.866	2.09569	22.9923	3513.09		6.12738	108.809	1.18055	13.0635	1585.95		153.171	87.3377	1.15368	9.44534	1788.09
		135.506	111.108	1.08248	18.3645	915.3	220.85	76.5704	7221		133.355	111.629	1.4663	27.4427	1186.84		73.4216	127.718	1.51094	15.1038	2213.51		118.184	8.44302	0.992222	9.15353	1729.31
		132.016	121.806	1.46169	14.5187	2683.33	220.86	76.747	7224		115.992	83.3695	1.37565	22.2105	1285.2		48.121	138.148	1.41156	9.03492	3296.19		153.103	118.448	1.19026	12.7265	2083.65
		150.251	135.827	1.40664	20.4296	1591.1	221.255	76.7414	7225		50.1668	144.294	1.66425	26.9182	1497.47		80.8151	138.962	1.47169	16.8376	1980.51		121.172	52.7093	1.11271	16.0049	1720.51
		117.062	167.658	1.29595	20.1736	1305.45	220.736	76.8978	7230		154.664	121.308	1.37348	25.7356	1187.81		27.8967	98.859	1.41341	15.6732	1683.01		135.383	126.113	1.18924	15.5862	1314.96
		51.0314	153.775	1.44485	12.55	3642.61	233.511	69.8345	7246		125.441	69.7258	1.3323	19.4591	1387.68		24.1348	120.557	1.50707	12.4483	2861.29		71.6074	85.6864	1.3062	11.866	2483.44
		164.815	98.8706	1.36853	19.9801	1835.29	213.229	80.789	7252		135.632	85.7629	1.03838	17.8036	925.606		50.3565	97.9788	1.23481	27.057	861.482		165.095	104.371	1.03924	13.7348	1176.88
		162.428	73.7682	1.25996	13.064	2319.25	213.213	80.818	7253		165.785	158.082	1.63703	27.512	1480.74		89.1098	96.2974	1.17556	21.1536	1097.26		157.972	110.908	1.23797	16.7753	1312.38
		161.945	75.7564	1.20794	13.2516	2116.8	213.077	80.8759	7255		24.3243	102.311	1.72145	22.8639	2136.18		60.2062	150.579	1.39036	12.344	2555.08		157.112	94.2136	1.15717	20.078	1211.8
		159.619	124.852	1.35628	17.7555	1989.01	213.502	80.7656	7256		142.32	119.469	1.29399	25.9579	1138.49		13.6789	138.243	1.59624	23.8925	1559.09		49.7491	101.67	1.58409	31.4649	842.822
		161.755	73.5341	1.23466	9.00159	3333.55	213.21	80.9652	7257		155.753	111.668	1.49832	19.7978	1788.94		165.197	65.9577	1.25295	17.5897	1729.57		9.5945	124.197	1.12859	16.9881	1173.54
		143.254	93.9002	1.44004	20.859	1680.88	225.988	74.2834	7269		157.064	89.0751	1.33458	19.8074	1667.42		30.7257	135.714	1.29657	16.301	2199.08		131.351	71.2934	1.27917	13.8562	1708.41
		69.4133	154.957	1.61574	25.3136	1586.59	225.723	74.0269	7270		167.064	55.1935	1.10562	16.3808	1257.85		30.9854	110.465	1.23326	17.0747	2017.03		129.684	139.694	1.21702	14.6599	1467.04
		140.961	114.765	1.33334	17.6172	1574.43	222.647	76.2849	7304		96.4246	122.446	1.29037	15.8135	1521.97		8.58023	131.738	1.10745	22.1187	1122.03		147.09	121.831	1.18321	12.2755	1568.59
		162.958	77.9415	1.30607	16.6301	1748.77	222.178	76.2029	7305		116.815	125.573	1.47537	22.7231	1381.01		163.144	143.251	1.8259	12.87	5332.74		124.385	67.3529	1.15463	15.5824	1218.2
		156.58	139.636	1.41729	18.1874	1977.78	222.32	76.3213	7306		118.511	143.283	1.68222	15.2988	2971.57		4.31181	145.342	1.43799	19.1882	1620.23		132.459	77.6195	1.34497	27.5157	966.577
		156.962	120.893	1.38269	15.0272	2207.15	222.343	76.4832	7307		41.6155	125.533	1.59704	26.7164	1689.91		77.5383	74.0677	1.17015	12.3682	2188.29		114.265	115.422	1.16702	14.7734	1309.09
		150.14	52.1749	1.26979	11.7223	2668.78	222.272	76.4594	7308		103.543	110.137	1.31585	24.8736	1275.13		178.497	138.579	1.40923	18.5932	2216.61		118.635	42.6038	1.09887	11.8343	1622.42
		128.02	67.3708	1.19758	12.9634	1652.16	200.013	89.2006	7331		124.16	128.077	1.61097	20.948	2254.17		55.2044	134.066	1.5174	34.3473	1051.86		114.516	131.084	1.36956	24.6861	1038.75
		134.833	126.419	1.17587	22.1198	1017.14	218.428	77.4893	7333		41.362	92.3038	1.52234	23.1128	1873.38		60.6036	68.6089	1.17828	7.196	3717.69		105.783	121.15	1.23375	13.6201	1611.83
		153.956	88.6125	1.09847	17.1033	1148.05	218.989	77.4709	7334		128.103	112.745	1.0783	21.09	1115.97		44.7901	127.861	1.23522	7.7753	3594.72		94.2171	110.216	1.33933	13.1707	2070.82
		100.113	142.927	1.30313	16.9343	1465.37	209.104	83.8182	7339		149.611	86.7111	1.42823	22.5611	1568.28		117.689	165.123	1.18553	22.4248	1182.77		101.412	74.3076	1.10012	8.464	2196.46
		105.021	112.183	1.20646	29.0405	714.783	220.46	76.1321	7374		122.678	49.3977	1.14971	17.5166	1213.18		58.9152	47.4539	1.44744	12.3934	2612.63		35.6535	89.9219	1.24923	24.118	800.507
		123.713	123.991	1.50112	14.4293	2568.81	212.358	81.5679	7378		132.307	101.457	1.30165	14.1331	1788.11		112.307	134.285	1.41542	15.4835	1788.22		29.1754	121.795	1.33212	16.3559	1455.49
		125.515	103.134	1.39065	14.854	2245.1	213.13	81.1391	7379		144.791	57.4878	1.40843	22.3794	1241.02		5.09549	83.9667	1.56967	19.4332	2220.15		5.3464	121.766	1.2185	17.2092	1514.74
		150.45	82.1905	1.1648	13.6515	1654.94	218.894	77.8093	7391		116.929	54.4329	1.6307	28.1594	1621.1		8.1767	167.041	1.22123	19.4022	1191.71		17.8806	95.995	1.12883	15.7564	1323.57
		168.431	126.879	1.10451	21.3262	853.572	209.292	83.8494	7403		173.803	140.112	1.58492	23.3885	1401		37.4782	143.265	1.2098	19.0387	1525.4		100.929	115.321	1.27857	26.8145	888.74
		148.678	87.0005	1.39063	24.4178	1488.69	232.211	70.2768	7410		8.06347	117.039	1.54003	22.7472	1461.46		11.9473	134.772	1.1818	20.8701	953.649		44.6768	140.421	1.22627	32.409	615.225
		164.222	72.0485	1.17093	19.6249	1333.03	232.129	70.171	7411		154.601	121.305	1.51225	22.664	1511.03		65.8838	94.5955	1.19148	16.5203	1528.56		92.9383	52.3704	1.05824	14.2599	1299.27
		144.024	108.451	1.15176	18.8814	1223.86	233.98	68.0064	7413		61.2078	116.13	1.57902	26.3388	1568.08		55.8787	56.0673	1.22199	11.1236	2042.39		87.1577	106.694	1.08708	12.9015	1390.82
		148.355	113.047	1.28379	25.7315	982.924	212.861	81.0822	7416		150.157	150.613	1.45064	22.9618	1299.32		19.3199	129.965	1.16599	9.26442	2537.73		132.279	73.5339	1.03147	13.0036	1291.15
		141.895	112.695	1.19353	13.475	1856.66	217.15	79.1424	7420		128.675	139.153	1.41393	21.0754	1514.65		162.117	123.033	1.31765	17.9631	1704.06		133.238	53.2351	1.0093	9.14768	1633.3
		158.493	99.4528	1.29218	19.8168	1348.81	211.429	83.0211	7425		123.387	99.0604	1.12731	21.4526	980.195		175.528	105.365	1.13973	15.0917	1307.42		141.201	112.907	1.12059	13.1082	1375.16
		148.346	106.088	1.33653	10.6226	2712.71	224.818	72.8146	7440		104.142	78.0691	1.16979	18.9346	1207.05		174.446	126.177	1.41762	19.0122	1907.02		137.311	103.863	1.15998	17.0317	1231.29
		123.93	39.4257	1.31979	19.4794	1467.88	225.677	72.4659	7460		49.6183	104.847	1.7674	32.3556	1568.56		38.0931	129.916	1.13884	19.6962	1478.54		170.712	109.433	1.03803	13.932	1150.28
		152.616	135.841	1.31968	15.2029	1982.18	225.715	72.5135	7461		177.554	118.81	1.52927	23.9376	1506		3.31061	115.093	1.27653	16.2075	2081.65		100.146	93.463	1.04727	15.1988	1148.96
		132.899	138.586	1.41045	23.8464	1469.97	228.21	70.2527	7473		129.038	109.758	1.27108	21.5631	1221.97		3.94507	103.197	1.21528	16.7168	1613.53		94.0618	102.693	1.00666	20.0099	688.789
		152.428	150.325	1.20442	16.1798	1408.15	200.275	88.8446	7487		1.28773	102.951	1.31888	18.1149	1524.19		95.9501	115.281	1.46222	28.398	930.987		48.438	107.544	1.12737	10.3992	1712.33
		115.741	97.6225	1.2936	23.0974	1230.46	217.957	78.456	7491		121.955	65.8329	1.24974	12.1179	1908.32		89.8673	149.597	1.18887	15.0379	2073.45		52.6226	134.893	1.18629	15.3826	1372.47
		159.152	87.4602	1.26095	22.1463	1147.77	225.211	74.147	7498		106.171	81.6966	1.20122	9.6974	2421.89		33.0638	134.119	1.25016	12.4587	2118.91		30.703	144.2	1.15567	16.0681	1081.3
		138.09	120.328	2.32787	39.9028	1961.37	228.329	73.0269	7525		132.269	149.724	2.02698	33.4815	1896.07		34.5435	133.393	1.22492	9.84626	2451.49		21.5681	138.188	1.22682	20.5299	1115.12
		135.524	117.616	1.31618	27.8969	1208.71	233.229	68.0191	7532		110.681	82.0632	1.10239	15.9912	1298.1		129.94	120.954	1.19416	14.6723	1381.25		62.3611	146.149	1.67309	17.9362	2640.88
		124.675	76.944	1.50842	31.6798	1310.49	230.124	72.0256	7533		145.694	106.842	1.77469	19.5882	2728.7		169.468	102.028	1.16754	16.4446	1256.2		57.6042	85.2546	1.12784	15.0344	1967.13
		16.2795	157.434	1.39619	19.1743	1663.41	199.939	90.0824	7549		115.212	91.9137	1.72333	21.3103	2450.39		53.2801	54.6587	1.04163	17.2738	1368.06		46.0743	103.291	1.13894	8.11359	2590.46
		156.721	67.4067	1.17314	14.8376	1696.87	200.1	90.226	7550		130.779	107.344	1.84647	20.5819	2903.48		14.7456	105.086	1.49295	17.5445	2065.53		103.311	39.2305	1.12641	13.0974	1975.37
		162.221	152.284	1.54598	25.9257	1596.55	227.931	72.3603	7563		123.412	99.8319	1.78636	18.083	3001.47		22.6452	117.438	1.16837	16.8921	1468.3		8.19369	66.7502	1.02892	12.9156	1484.98
		160.706	141.936	1.27822	18.4089	1486.87	218.211	77.717	7571		142.028	69.6378	1.10942	21.6426	838.473		123.863	156.102	1.27873	18.7754	1529.77		1.31663	100.112	1.19605	16.2613	1807.86
		129.031	96.7023	1.1293	27.069	1007.88	232.339	69.7608	7591		148.148	99.6233	1.673	23.1803	2077.07		166.846	80.419	1.50401	17.6562	2489.84		176.361	73.4639	1.0898	12.6266	1532.24
		101.813	114.726	1.14844	30.4294	1049.95	232.172	69.1307	7592		147.895	90.6695	1.5709	18.4682	2055.33		60.7224	31.9732	0.985011	13.4599	1526.82		165.822	60.6788	1.02798	13.0023	1337.66
		143.199	94.5991	1.08232	21.7414	890.811	217.421	79.0825	7612		151.913	90.4288	1.2894	11.0211	2297.1		38.6806	121.122	1.40029	17.6804	2141.96		87.3934	124.665	1.14251	17.689	1081.82
		173.82	144.938	1.19983	13.9747	1554.24	210.504	82.6715	7620		128.57	118.503	1.30736	13.0495	1929.85		53.2614	151.735	1.64318	18.6097	2635.32		77.8103	104.459	0.943861	17.0856	742.197
		75.3203	160.166	1.40719	19.6934	1469.94	210.064	82.7727	7621		164.053	104.869	1.25602	20.3225	1195.39		153.712	147.241	1.25371	12.5958	1940.19		101.406	116.994	1.00322	23.6425	704.594
		149.133	81.4308	1.09729	10.0029	2233.85	226.196	74.2296	7623		113.404	122.714	1.27307	19.5277	1289.99		1.12827	27.4262	0.935647	18.728	1096.04		85.79	117.802	1.06233	5.11477	3835.72
		140.241	150.553	1.27267	16.9567	1680.46	227.016	72.9112	7626		146.868	157.357	1.42764	15.6369	2171.76		170.848	105.463	1.21375	20.1671	1627.55		162.192	115.122	1.03403	9.30809	1819.63
		123.134	108.915	1.15113	14.9882	1310.46	204.876	86.5229	7633		144.041	97.6239	1.21292	15.2418	1791.43		96.8225	93.8133	1.19624	8.66037	2864.8		160.442	70.4337	1.16531	16.9799	1256.41
		117.063	146.917	1.27481	18.2841	1304.7	204.62	86.2896	7635		110.481	94.2225	1.1714	14.7014	1551.37		178.574	141.545	1.24468	13.3597	2901.18		139.301	126.555	1.15671	7.28753	3195.2
		116.796	98.1388	1.13234	15.4972	1268.28	205.492	86.6339	7636		124.534	99.4329	1.12743	18.3045	1059.5		104.176	77.6582	1.16971	16.1305	1724.69		17.452	126.741	1.41923	25.7594	1016.99
		131.206	125.103	1.24299	15.5007	1563.15	204.977	86.5001	7637		149.472	110.621	1.29846	17.1721	1375.41		107.021	107.101	1.26159	16.1967	1475.26		161.581	130.599	1.18289	14.9567	1484.4
		126.607	105.345	1.25141	16.4775	1472.18	205.554	86.6616	7638		130.532	109.954	1.1727	17.2822	1178.39		92.5835	103.434	1.12922	11.0572	3200.27		124.87	72.3004	1.13151	14.1219	1340.47
		151.006	94.3732	1.2257	16.4891	1422.91	205.562	86.2471	7639		134.959	81.1093	1.1461	20.1971	940.828		113.979	91.3663	1.17367	17.8682	1443.63		126.259	75.3644	1.00279	18.3333	776.443
		99.5111	140.653	1.36057	16.261	1790.73	204.842	86.85	7640		131.425	131.189	1.44471	28.9694	1040.43		79.1797	92.2421	1.27846	15.1346	1881.23		141.346	102.124	1.16412	10.5196	1998.57
		133.108	142.166	1.33239	20.998	1337.37	225.801	74.4602	7640		161.201	130.11	1.64551	25.801	1827.14		79.945	79.1796	1.55217	7.2007	7876.99		149.1	122.906	0.869116	14.3253	862.027
		119.635	130.875	1.2574	12.1695	2005.14	202.329	88.5859	7644		130.803	32.3324	1.39005	24.6615	1184.09		172.024	64.5227	1.1591	8.72395	3476.56		144.774	20.1356	1.01582	15.2687	1419.8
		127.666	77.4329	1.23916	5.44119	5401.67	202.176	88.5431	7645		160.868	54.8175	1.12606	11.8477	1857.53		172.806	157.305	1.43803	10.4676	3694.62		108.475	100.092	1.09834	4.88551	4943.98
		138.09	71.3369	1.23135	7.57422	3780.14	202.302	88.5003	7646		166.327	51.8449	1.09768	16.4555	1409.2		64.6254	131.266	1.55678	11.5638	4096.82		96.9746	89.6013	1.08669	13.5509	1315.02
		133.763	68.8528	1.29885	9.54439	3275.51	202.195	89.088	7647		135.726	151.188	1.31822	25.2334	1116.62		81.989	139.752	1.4496	11.367	3163.67		107.268	89.2974	1.15868	16.4876	1384.31
		105.446	128.339	1.40327	31.6724	952.858	200.995	88.605	7649		14.5006	151.068	1.51551	26.9275	1223.77		26.7083	141.762	1.24865	16.1496	1926.41		65.0895	9.94804	1.0133	9.11926	2219.89
		176.372	170.352	1.27148	21.0386	1089.72	210.027	84.2886	7675		38.3331	145.815	1.33479	20.7792	1518.56		111.987	129.292	1.20451	14.1187	1717.8		122.377	76.7757	1.14622	23.5972	964.394
		141.286	99.5034	1.50309	17.5036	2189.04	208.374	84.8875	7680		155.303	116.157	1.38486	16.9213	1703.75		24.7568	143.945	1.22517	19.2728	1646.99		73.5576	115.673	1.0235	10.1946	1684.29
		134.891	92.0426	1.63378	29.8047	1406.35	201.623	89.981	7684		127.53	130.405	1.41368	27.1094	1084.82		77.6458	117.769	1.02787	17.2791	987.247		93.2006	154.887	1.01302	10.8819	1635.37
		128.263	112.966	1.35373	10.9244	2792.69	223.575	74.7739	7700		121.319	120.659	1.76824	22.3284	2229.56		65.4669	104.689	1.12099	23.9319	1440.05		100.715	106.839	1.11731	11.3108	1775.91
		161.341	129.226	1.23991	13.3178	2265.08	223.797	75.2355	7701		135.424	73.6137	1.35643	16.1662	1737.45		42.3096	120.065	1.18328	11.9402	1861.91		139.776	71.7208	1.98721	19.4164	6647.4
		58.6418	100.522	0.975605	25.1911	551.216	211.194	82.5901	7706		134.736	92.2807	1.20133	13.9736	1436.83		177.893	167.813	1.35386	18.8568	1496.32		87.3747	120.598	1.08249	10.4516	1782.95
		148.652	121.8	1.13401	14.3398	1446.85	211.101	82.7745	7707		140.516	113.369	1.28296	24.5503	1092.84		33.1439	140.803	1.16716	12.4008	1892.66		62.1585	69.9745	1.06618	6.13985	3157.03
		139.034	101.449	1.12379	25.8259	905.632	221.901	75.9913	7711		148.786	117.603	1.45434	17.5515	1871.26		43.4399	152.336	1.05557	18.4938	1190.04		122.098	112.114	1.06953	14.4646	1444.61
		118.851	122.259	1.12342	20.4627	994.512	222.102	76.5816	7713		136.484	149.634	1.20745	22.8908	960.976		62.0131	117.698	1.22795	8.1291	2772.09		107.033	117.35	1.10956	7.3738	2856.96
		137.36	93.0088	1.2982	23.3894	1118.11	205.275	87.2643	7747		148.477	135.527	1.58502	23.1906	1747.78		73.9157	107.471	1.3678	11.3188	2652.7		67.377	40.0429	1.05076	7.39456	2884.82
		132.955	128.505	1.74198	30.9506	1357.75	202.306	88.7621	7775		145.247	30.3845	1.25318	16.5533	1459.23		56.5824	138.445	1.11445	11.8052	1627.36		94.282	125.076	1.05772	16.4334	1375.26
		124.32	82.8682	1.24013	18.4375	1241.88	219.05	77.1146	7800		158.898	81.5766	2.02582	29.4925	2190.15		88.767	148.973	1.23061	14.8915	1414.43		84.877	116.827	1.07802	11.2746	1985.78
		152.8	110.407	1.29933	15.8312	1849.41	217.8	77.7667	7811		90.1169	84.3368	1.06245	15.9278	1134.17		35.8609	134.449	1.4228	20.002	1387.74		83.5076	135.754	1.12051	9.52556	1802.37
		131.385	109.593	1.37451	27.6307	972.165	217.49	77.5301	7812		155.969	67.1076	1.16038	15.4853	1473.86		95.8774	99.8834	1.32795	11.5299	3245.17		76.1374	110.58	1.00271	10.6975	1426.89
		16.0263	163.655	1.38688	22.6977	1346.76	226.586	71.673	7821		168.254	119.823	1.18374	11.8664	1851.28		6.59299	108.14	1.12645	11.7185	1621.43		124.095	149.981	1.35961	10.1	3131.2
		145.193	83.3209	1.09361	13.0499	1630.62	214.159	80.12	7822		154.085	42.2675	1.37138	24.1579	1178.79		134.997	121.513	1.17143	6.69605	3230.61		136.93	166.467	1.39805	10.6488	3045.95
		133.522	99.63	1.1798	20.0743	1058.92	204.522	87.4293	7915		115.96	111.19	1.64418	27.7213	1518.31		93.2876	118.067	1.38398	9.10651	3508.75		100.077	94.1228	1.07205	7.19435	2354.56
		146.477	101.947	1.3085	27.101	932.226	210.243	81.5741	7960		110.937	102.769	1.79932	30.4922	1601.71		17.9626	118.173	1.2041	15.4355	1416.78		57.3295	150.25	1.14932	7.81599	2377.03
		116.645	86.4503	1.08357	18.7026	1062.8	231.552	68.9608	7981		12.4507	99.5667	1.50836	22.0646	1707.44		33.0934	112.207	1.40943	10.1143	2940.44		78.4038	105.157	1.08286	6.88775	2400.97
		121.495	95.84	1.25222	19.4812	1480.98	202.058	90.1323	7999		148.223	136.335	1.25677	20.8208	1225.36		15.4613	141.522	1.51652	14.2692	2508.3		63.3332	128.538	1.10669	11.6881	1487.61
		136.571	80.1855	1.27488	24.0949	1128.55	199.201	90.255	8005		51.8161	160.983	1.89802	25.062	2435.68		44.9311	115.576	1.22996	14.4615	1472.68		79.8395	112.697	1.08747	7.99827	2016.23
		121.522	104.332	1.3723	26.948	1166.63	210.038	83.3044	8011		97.1408	34.3965	1.30169	16.1921	2135.87		64.7125	48.6523	1.22668	10.6188	2663.63		137.011	146.551	1.08292	8.43023	1913.03
		161.575	59.625	1.21587	15.6746	1806.4	232.516	68.9171	8014		15.4259	118.032	1.21859	19.8815	1273.49		76.8185	67.8426	1.13754	16.2478	1189.86		51.5919	145.205	1.3642	15.4106	1523.97
		90.5681	132.186	1.09222	16.8858	1189.92	207.518	85.046	8022		1.78884	140.276	1.50892	23.3429	1699.82		51.1961	88.2016	1.09212	19.0267	995.191		86.499	113.914	1.15316	9.04704	2830
		179.498	159.236	1.34492	13.604	2684.86	229.128	71.7633	8037		22.3079	120.208	1.44333	23.7779	1580.28		7.0994	103.62	1.52482	18.0169	2483.92		158.043	107.37	1.34014	18.0212	1723.31
		165.005	108.62	1.58727	27.0912	1490.29	200.681	88.2014	8048		20.7716	156.839	1.21083	27.4563	738.019		15.2193	129.464	1.63867	22.467	2490.93		80.6041	129.329	1.24049	26.213	748.192
		123.696	115.335	1.10379	17.2988	1029.41	208.238	84.4639	8111		3.85841	129.493	1.51637	28.6481	1240.83		14.7412	130.276	1.12608	14.775	1388.67		150.094	119.922	1.04772	14.9889	1198.28
		137.757	102.365	1.39437	11.7974	2867.22	230.101	70.9597	8114		160.213	139.252	1.31143	26.0024	900.35		9.17533	117.337	1.36825	17.625	1895.33		92.7137	127.46	1.24115	10.7088	2276.06
		139.736	124.173	1.37369	24.9953	1155.97	220.906	75.9907	8121		126.452	135.799	1.40646	20.7741	1598.17		165.934	76.0219	1.14218	8.32766	2771.27		75.8735	118.1	1.08701	8.04819	2478.49
		107.493	163.941	1.56306	16.0255	2191.31	221.097	76.611	8122		118.856	106.292	1.24105	20.1648	1232.13		166.344	78.9814	1.16449	8.80373	2644.68		85.5986	103.662	1.00734	19.5178	895.179
		139.981	144.695	1.33534	17.2431	1766.12	225.615	73.6668	8129		123.055	88.4877	1.13556	13.7158	1477.8		57.2847	42.4334	1.41866	25.4157	3267.54		50.1269	172.914	1.32433	12.1773	1902.24
		123.939	118.389	1.25099	17.6203	1441.28	231.077	69.8216	8161		120.04	71.992	1.12503	13.8145	1558.8		79.4811	92.4699	1.0742	26.0201	805.298		126.9	159.72	1.30491	11.0431	2067.42
		136.1	96.4911	1.30552	12.1878	2946.02	209.833	84.1869	8175		106.439	123.738	1.37576	16.416	1949.48		141.418	128.908	1.42023	17.558	2119.91		99.4883	150.456	1.38912	11.8706	2140.39
		125.935	61.2365	1.20882	19.2312	1419.19	218.384	79.0338	8180		131.621	138.72	1.49164	18.6384	2079.73		166.029	159.853	1.23581	22.4203	972.077		127.332	124.009	1.20875	16.5431	1104.51
		143.762	112.62	1.41135	26.5366	1092.64	212.455	82.1008	8193		132.373	106.388	1.39351	15.8052	1904.44		1.97988	106.099	1.27757	12.288	2247.22		155.724	149.142	1.06494	16.9707	1172.22
		161.637	94.4375	1.15831	15.7348	1282.08	221.336	76.3398	8196		121.61	93.8241	1.3501	12.9501	2436.77		111.262	138.296	1.60439	17.3288	2983.44		127.229	71.1943	0.999867	17.8798	884.746
		69.384	103.264	1.72655	20.1989	2477.4	222.175	74.8004	8207		118.307	94.9882	1.27758	11.3402	2608.39		90.2697	129.208	1.35869	12.5474	2461.43		140.643	141.956	1.14044	12.3581	1471.04
		140.515	143.818	1.38592	13.7184	2017.83	222.899	75.4553	8211		121.809	93.0877	1.17243	13.2425	1760.3		113.353	129.429	1.39912	7.85945	4124.81		76.2818	106.841	1.16067	14.8985	1572.9
		62.6111	117.073	1.75705	27.7771	1557.88	202.637	89.1349	8224		137.374	81.0086	1.70095	26.0866	1999.1		91.8136	82.0628	1.18451	12.3265	1891.69		147.319	83.1066	1.17044	10.4684	2199.97
		111.986	134.956	1.43387	23.9457	1446.13	217.804	76.8929	8238		135.746	130.227	1.03915	22.2116	711.088		55.2302	104.94	1.06798	19.7853	1184.8		70.5993	108.007	1.11988	25.6577	671.373
		105.594	75.6089	1.16249	25.152	1333.57	218.142	76.5261	8257		81.4797	61.3915	1.09505	9.29942	2180.3		92.065	81.0761	1.22306	13.0877	1930.74		105.698	117.468	1.12066	9.20062	1962.38
		155.2	95.8016	1.29731	13.4348	2213.66	222.344	75.4158	8258		87.4593	81.1799	1.09874	7.91689	2333.34		27.7559	133.467	1.25867	19.1185	1247		128.067	125.867	1.40632	21.5943	1258.93
		106.877	63.0415	1.17806	11.6856	2137.19	233.072	70.0657	8259		72.7167	55.2431	1.17832	28.1125	764.386		43.7979	126.303	1.19371	12.7662	1627.64		26.7321	144.601	1.13093	17.1273	988.631
		102.943	97.4772	1.15348	10.7192	2280.38	233.075	70.1567	8260		78.9942	88.4402	1.38624	23.2992	1361.33		76.6995	156.73	1.2477	16.2983	1387.21		61.9836	81.8351	1.1435	20.9942	872.761
		119.533	108.954	1.17775	19.0944	1015.83	209.779	82.2418	8298		102.476	89.6208	1.48175	22.5793	1476.96		12.6715	121.011	1.25785	13.9383	1796.59		80.2166	109.425	1.30335	23.6219	956.705
		133.588	85.9087	1.28576	17.9904	1379.02	209.648	82.0918	8299		73.1641	101.067	1.38616	21.4003	1322.61		39.0597	146.12	1.24965	9.62596	2406.49		72.6365	141.511	1.24547	11.9182	1843.55
		143.257	92.0451	1.12002	13.5536	1655.27	211.364	83.2351	8317		126.714	89.8804	1.1836	19.4915	1160.46		125.267	102.704	1.23978	15.4999	1716.91		67.7262	139.879	1.16965	16.3807	1213.92
		91.2281	47.6277	1.28158	17.8136	1702.76	224.771	74.1695	8331		113.26	119.628	1.3051	29.6575	968.759		174.569	112.197	1.15963	8.743	2574.45		130.632	121.885	1.10719	10.9536	1636.56
		154.342	124.17	1.22646	10.0237	2536.11	214.663	79.87	8379		163.471	119.523	1.39454	17.0311	1878.92		93.8895	152.254	1.37046	21.4958	1429.3		118.422	141.927	1.16742	22.205	891.45
		133.074	115.312	1.14722	10.9232	1858.08	214.237	81.0125	8393		95.654	145.525	1.67889	32.5577	1289.8		2.43893	125.482	1.22972	20.0083	1221.2		145.307	71.3838	1.23751	12.2278	1683.14
		129.678	92.4862	1.17806	14.2902	1618.25	214.629	80.6647	8394		89.0767	118.839	1.81946	35.6123	1484.64		41.8274	106.501	1.04519	12.4952	1392.3		179.69	126.011	1.45524	24.8665	1220.11
		154.235	108.374	1.66567	17.2628	2417.75	207.222	85.7938	8409		94.3646	76.628	2.1961	26.576	3401.75		8.27584	134.071	1.22389	14.5551	1472.41		2.96721	128.613	1.24636	11.378	2044.68
		141.19	123.742	1.44449	14.675	2084.28	207.615	85.6646	8410		167.227	50.2512	1.18424	40.294	900.784		11.4902	135.015	1.57972	25.6497	1586.24		177.842	93.9102	1.18114	11.6846	1996.59
		162.396	95.0434	1.25759	10.0535	2699.79	210.399	82.8142	8430		11.1862	131.999	1.49499	27.0726	1338.37		74.8507	13.8492	1.33072	18.2363	1719.27		2.11579	109.619	1.20548	11.4934	1955.05
		148.873	91.5754	1.23586	11.3548	2671.52	210.317	82.6929	8431		53.701	114.061	1.37058	23.3951	1317.18		70.2521	59.3673	1.30345	21.1015	1273.73		141.625	137.698	1.2986	17.1452	1583.36
		129.126	122.944	1.25645	22.869	1165.17	216.105	80.2349	8432		131.105	96.4119	1.18109	23.4126	899.287		41.1861	136.413	1.69626	13.336	4073.8		130.213	102.899	1.30081	22.2354	1146.85
		117.608	89.1317	1.20873	22.7081	1056.64	216.027	80.1719	8433		118.058	93.1422	1.23797	26.5071	883.889		37.2954	88.6442	1.08529	18.6127	932.5		81.9923	107.59	1.19118	30.3395	677.545
		114.825	113.145	1.1901	20.4819	1187.04	215.859	80.0388	8434		167.099	132.547	1.36748	35.6274	835.003		75.8018	128.366	1.36186	19.9569	3019.23		130.733	171.875	1.38055	35.0545	730.934
		136.923	145.447	1.3029	20.4753	1373.76	215.796	80.4573	8435		1.00263	115.817	1.45119	17.5463	1763.44		19.696	92.3122	1.3271	11.6569	3194.81		123.689	137.8	1.12974	14.2794	1347.38
		143.758	49.2675	1.13561	15.9372	1247.62	223.7	75.4866	8453		109.52	111.689	1.27536	18.9239	1452.89		172.277	105.991	1.09751	9.23269	1997.52		56.1744	101.057	1.45833	35.8945	919.236
		146.861	53.0059	1.21951	14.3461	1600.56	221.655	76.1395	8463		111.243	95.8238	1.53092	25.9733	1556.6		7.32571	106.618	1.15428	12.9958	1778.71		90.8114	98.1313	1.0622	9.05043	2395.55
		121.226	114.736	1.20608	13.6099	1877.35	214.55	80.9506	8474		135.433	114.257	1.18414	23.4825	965.144		179.763	45.2698	0.990535	12.3301	1591.94		147.342	119.028	1.25389	16.7692	1619.96
		136.386	84.958	1.20173	18.0937	1192.87	211.22	81.9198	8479		86.8338	148.474	1.39237	12.2259	2143.67		17.5631	115.877	1.74638	15	3161.76		151.287	120.991	1.15282	15.1326	1441.16
		131.545	65.2188	1.31149	22.9596	1075.66	203.804	88.3303	8498		108.982	161.328	1.30871	11.0538	2442.47		83.2703	41.7874	1.11576	11.8665	2462.49		84.2816	125.4	1.23581	9.01874	3300.88
		124.22	80.0795	1.61904	31.2561	1365.27	217.347	79.268	8507		63.0002	143.366	1.31092	15.2791	1813.37		168.232	122.09	1.18071	18.8635	1392.51		93.8391	140.732	1.24727	7.84957	3308.48
		157.472	155.377	1.45691	19.5551	1681.86	216.866	78.9772	8508		171.045	72.9317	1.99225	35.0034	1993.16		63.7434	137.684	1.22105	25.3256	1384.43		129.366	133.03	1.24812	6.51959	3343.35
		95.1791	79.0765	1.1307	16.8098	1845.8	201.099	90.5517	8522		128.467	91.0171	1.22167	21.4398	1183.22		128.07	145.815	1.38042	17.9881	1770.42		116.68	110.25	1.16933	5.54141	3427
		111.404	120.178	1.14542	17.4109	1291.31	201.724	90.0297	8523		133.299	73.8586	1.07355	20.1194	930.051		11.6943	157.799	1.24969	10.0848	2430.38		128.857	130.94	1.11123	7.0438	2473.53
		155.967	170.715	1.29882	10.1104	2972.49	219.406	78.2931	8552		145.686	82.3928	1.6	26.7478	1957.32		179.92	112.858	1.13573	13.0995	1872.59		126.707	108.187	1.23279	15.9286	1412.22
		178.064	167.316	1.26254	11.4173	2583.24	219.533	78.131	8553		158.809	164.035	1.45689	29.8957	943.673		27.9414	135.33	1.29172	17.3561	1958.89		134.016	112.086	1.30835	18.3891	1622.76
		123.193	169.879	1.25571	19.7152	1113.02	204.181	88.1351	8563		136.299	143.79	1.38173	22.6278	1298.83		157.071	157.904	1.60083	17.334	2865.67		9.28686	129.626	1.03537	12.063	1530.67
		158.362	103.64	1.26893	22.629	1295.33	232.366	69.5855	8563		133.975	55.3693	1.14205	12.4655	1697.97		21.8247	111.079	1.34502	12.43	2245.62		67.4162	115.146	1.2943	13.0983	1968.64
		145.552	141.668	1.2252	11.8387	1810.69	203.926	88.2194	8564		125.94	115.386	1.27247	14.6242	1782.76		28.383	128.273	1.47156	15.3512	2406.08		19.0245	57.4424	1.25138	18.0334	1775.92
		138.612	131.032	1.45089	19.131	2146.14	232.001	69.5973	8564		74.3928	47.8271	1.78713	29.6326	1980.36		52.9005	79.1848	1.07865	12.9152	1639.42		13.5864	116.473	1.37705	13.2896	2618.98
		148.52	118.382	1.30116	15.0613	1777.05	225.633	73.7448	8567		137.118	127.851	1.34275	18.7375	1357.09		28.0311	144	1.13612	10.4352	2164.13		75.986	135.758	1.1979	17.6256	1364.93
		166.682	118.396	1.37668	15.2737	2206.32	203.66	87.9805	8570		104.025	95.2275	1.28946	24.3492	1017.64		16.5762	119.751	1.24846	15.7616	1805.05		33.614	106.626	1.341	20.1615	1335.48
		149.132	77.6113	1.30531	15.6164	1652.87	213.03	81.7989	8638		135.857	70.7681	1.16421	17.9046	1164.61		31.0285	126.008	1.27141	11.524	2686.68		157.386	63.1262	1.08359	16.0191	1147.77
		170.2	97.5272	1.36911	19.8247	1499.09	201.251	89.3182	8655		178.682	104.729	1.13506	19.1634	1201.7		36.8193	114.14	1.22235	6.97042	4180.42		151.054	123.552	1.07256	15.3629	1040.55
		126.183	71.8373	1.16621	20.2173	1091.74	209.204	83.3104	8676		133.792	55.0011	1.33091	21.9357	1169.36		58.9073	74.8205	1.24949	18.0739	1550.02		169.645	161.655	1.18789	12.724	1710.99
		140.961	82.6984	1.26234	16.1232	1424.65	208.96	83.0766	8677		105.319	62.8147	1.1081	17.4172	1151.67		78.4097	67.3337	1.59447	33.6428	1263.38		159.506	127.032	1.20651	21.6056	1116.36
		174.029	111.313	1.23085	17.2073	1627.26	223.467	75.449	8699		81.7489	74.7728	1.50115	28.3714	1542.84		82.6137	87.8993	1.19433	11.8172	2051.5		118.011	126.331	1.23684	21.9585	1127.38
		168.693	128.072	1.42812	18.2768	2341.68	224.082	75.4945	8700		150.69	66.686	1.6245	28.9993	2056.39		17.7145	113.619	1.10003	15.6833	1162.24		135.184	164.483	1.28858	22.1606	1138.28
		150.009	110.172	1.28374	12.5825	1899.63	202.593	88.5054	8707		175.083	157.144	1.30283	26.7955	976.604		76.9451	135.516	1.72526	15.0468	2826.16		123.799	96.1204	1.29269	23.3254	1017.46
		93.9909	150.312	1.27165	19.1568	1134.12	202.534	88.7243	8708		58.3274	118.113	1.30092	24.5178	1148.11		16.3616	52.8376	1.01164	11.6594	1536.45		70.6942	58.9739	1.08436	17.8834	1377.33
		138.595	85.2638	1.00638	16.0942	1061.33	216.337	78.2192	8721		135.111	118.99	2.33282	21.9015	4861.49		48.5669	136.652	1.30581	14.8855	1622.24		118.544	109.177	1.04237	8.26654	1793.51
		129.624	97.6599	1.17375	9.92524	2259.33	216.167	78.4912	8723		140.083	87.5376	1.34878	11.6017	2370.68		1.1881	151.397	1.29566	22.7501	1095.16		95.9614	134.777	1.19181	12.5461	1550.39
		95.0888	115.644	1.12208	21.9116	1027.6	232.577	68.3077	8731		137.676	43.8218	1.35422	14.0445	3204.43		31.321	121.847	1.26319	16.5354	1593.83		117.821	124.585	1.13865	13.6603	1292.11
		162.533	138.898	1.16784	21.5239	1036.47	222.016	76.479	8763		31.9414	151.923	1.39371	23.281	1078.21		77.0325	147.305	1.20529	11.2834	2039.93		145.572	159.66	1.6232	15.9527	2714.38
		133.547	85.0364	1.03836	20.1574	1050.46	219.56	76.9871	8793		121.608	107.534	1.0131	23.8719	852.162		61.5712	125.837	1.24967	6.91647	3604.46		162.737	116.836	1.12176	13.7488	1259.91
		128.04	75.3233	1.16398	8.41031	3145.65	211.79	81.4938	8802		149.998	151.396	1.28283	18.7719	1415.56		69.0476	130.748	1.26105	19.0257	1183.31		167.613	123.207	1.17334	12.2861	1502.17
		114.504	110.476	1.05092	18.7996	992.123	211.938	81.9228	8803		77.9775	135.923	1.21852	18.9385	1454.63		32.9826	128.273	1.2803	12.3851	2337.34		162.17	125.602	1.25246	14.3942	1508.8
		109.99	60.8694	1.10088	13.7104	1511.38	224.363	75.0846	8814		136.272	117.71	1.24074	14.0466	1806.63		24.7638	93.9651	1.38659	13.8465	2735.88		151.93	163.603	1.0616	25.8632	950.473
		125.804	54.2824	1.22721	22.3056	1026.22	232.021	68.7208	8816		129.383	128.077	1.24897	11.4336	2276.46		18.9247	125.027	1.14413	14.9926	1236.37		173.62	90.9225	1.24049	20.5615	1109.23
		114.481	54.2496	1.17304	20.0145	937.642	204.185	85.3233	8837		123.609	53.9948	1.15462	13.0568	1985.99		15.5649	119.731	1.26571	12.2581	2207.01		96.4468	112.463	1.38693	22.2311	1273.85
		123.125	74.3326	1.26341	20.4429	1308.63	214.643	80.6309	8837		150.364	140.751	1.51595	17.3545	2588.19		31.7898	129.104	1.26868	11.3149	2644.22		6.15462	107.001	1.03308	15.5998	1129.26
		123.169	37.4001	1.07663	18.8391	1028.65	204.861	85.2807	8839		140.088	127.469	1.21148	10.497	2379.45		36.0077	127.177	1.06529	13.3998	1615.05		4.61785	107.718	1.13226	17.3859	1676.03
		114.662	110.045	1.14539	15.4101	1349.14	208.388	84.1707	8853		112.101	103.834	1.28896	27.4862	1068.95		115.891	86.4077	1.1976	11.7778	2240.13		121.286	94.8862	1.11582	11.0403	1832.4
		110.829	87.1348	1.21574	15.852	1662.13	209.045	84.1186	8854		152.246	104.475	1.42691	22.6021	1413.87		33.1513	117.354	1.05234	12.6602	1692.66		126.316	121.15	1.15038	25.7645	737.411
		112.269	63.0897	1.28939	18.9139	1740.52	207.897	83.691	8855		148.885	115.152	1.55725	23.5221	1577.1		42.5734	114.647	1.00736	19.4651	984.409		63.3566	60.7078	1.12709	11.5741	1966.46
		153.218	116.043	1.19969	17.4629	1191.35	208.552	83.5521	8870		132.124	112.722	1.32594	23.7029	1419.72		34.2561	119.069	1.19894	10.1607	2116.56		10.1784	109.826	1.19754	17.3777	1321.66
		154.33	62.479	1.30057	12.2553	2362.67	199.908	90.0277	8886		147.898	79.1701	1.62259	23.6905	1840.15		31.4331	117.187	1.18903	14.0016	1666.47		155.597	85.2759	1.14211	18.9576	985.682
		146.19	87.3996	1.10572	19.9163	1304.44	199.925	89.8845	8887		141.12	130.723	1.33985	16.0107	1651.74		65.7499	71.1422	1.17709	13.54	1682.58		122.712	101.828	1.17733	11.5892	1999.73
		123.145	113.311	1.07722	15.2441	1083.6	208.48	83.805	8887		167.113	119.081	1.36691	11.295	2535.74		99.0385	128.306	1.31884	10.6656	2916.76		120.309	120.825	1.17082	27.2367	854.459
		127.784	101.208	1.28887	18.5843	1404.14	201.03	90.4617	8890		164.947	126.97	1.6002	18.4333	2019.37		109.634	100.013	1.41514	9.06511	3891.22		121.098	123.269	1.13773	26.1264	781.676
		77.5266	157.885	1.5072	29.7333	1120.07	211.298	80.8626	8903		104.137	138.386	1.87328	30.3065	1763.67		69.6206	119.521	1.33345	21.0123	1335.44		84.3768	44.6572	1.13621	9.87489	2987.03
		104.88	90.0768	1.23237	19.2156	1243.15	218.1	78.8799	8920		151.357	112.662	1.61689	25.5324	1503.22		52.4987	65.8428	1.12029	26.9787	653.094		120.195	100.734	1.17039	12.0678	1750.47
		106.837	87.7768	1.18417	8.72517	2637.3	217.549	78.8332	8921		163.026	121.557	1.79499	19.6291	2754.4		95.8341	13.2448	1.1113	15.244	2447.5		49.3218	155.607	1.66896	28.0042	1137.85
		121.379	93.9792	1.33587	22.4736	1174.53	199.53	90.5535	8935		175.288	153.237	1.25386	18.6028	1099.02		91.6569	57.2341	1.19315	11.915	2184.83		150.03	125.606	1.07301	17.7337	1082.54
		115.236	97.8524	1.65756	16.1132	2926.07	216.683	79.6288	8939		154.726	122.888	1.26061	23.3162	915.772		46.2116	78.5975	1.14177	10.5933	2570.41		146.7	106.967	1.07115	18.9166	931.316
		125.202	109.785	1.54662	12.998	3079.78	201.033	90.2596	8940		9.33887	145.343	1.57056	16.6527	2227.61		9.67953	135.302	1.17401	12.7467	1612.27		132.551	136.541	1.13956	17.8286	1280.18
		111.787	102.774	1.46665	8.65217	4476.11	216.946	79.1862	8940		135.784	53.0813	1.84416	27.1885	2259		31.214	142.139	1.15829	17.7738	1061.56		153.356	108.941	1.12613	14.102	1397
		144.268	121.117	1.44494	15.4826	2286.26	201.28	90.476	8941		63.9836	123.736	1.32781	24.8243	1258.3		173.243	111.31	1.16387	11.4073	2147.04		39.5794	164.852	1.25431	24.0094	937.439
		103.432	69.3263	1.36984	14.3755	2131.51	224.373	74.5155	8942		94.5818	81.5075	1.20525	14.5559	1589.21		175.297	92.0599	1.31612	11.4326	2718.17		50.5524	127.044	1.16127	18.9802	1076.37
		149.968	117.638	1.13867	10.214	1873.56	223.205	74.5257	8967		144.13	89.3136	1.26864	17.2515	2122.83		10.6259	122.498	1.56128	12.4561	3873.46		84.3697	114.579	1.1827	21.3642	1009.19
		140.327	80.8509	1.14693	18.7181	1084.74	222.86	74.5927	8968		99.0536	98.8506	1.08042	16.1915	1274.08		24.014	140.351	1.06805	16.3697	1547.96		90.403	114.559	1.23971	18.869	1098.6
		111.789	79.6936	1.20447	12.9507	1739.85	201.836	87.0121	8974		124.651	102.426	1.08874	22.32	966.055		8.23636	117.014	1.16644	16.3057	1732.98		82.1283	134.685	1.05737	23.8053	727.274
		129.408	117.302	1.30172	15.4724	1681.67	217.666	78.4317	8988		157.164	129.673	1.08301	22.7499	982.831		24.1661	112.675	1.08114	15.9998	1180.24		106.619	86.1208	1.14374	14.1424	1444.74
		107.832	65.7259	1.08453	16.1918	1264.98	217.097	78.2816	9001		104.513	57.2576	1.22525	14.9231	1850.57		35.502	115.036	1.04599	16.3692	1113.42		97.2689	103.322	1.28801	23.2869	962.527
		130.036	139.37	1.13402	13.6754	1443.8	217.361	78.1683	9002		105.289	71.6513	1.33859	17.4425	2094.47		79.4933	126.982	1.84783	14.6384	3996.75		113.024	84.2998	1.05572	13.9868	1358.12
		131.802	117.272	1.19464	17.2714	1388.22	217.82	78.1637	9003		105.867	123.301	2.341	40.482	1945.76		61.3797	51.0229	1.08432	8.65742	2583.86		90.9731	140.738	1.08791	12.8288	1358.23
		134.042	132.829	1.16798	19.9793	1538.66	206.822	85.5553	9021		138.311	108.299	1.23125	27.8583	805.976		51.1102	115.444	1.14702	8.86853	2467.29		79.6811	137.996	1.09005	31.0893	534.781
		117.043	128.827	1.28488	15.8989	1757.56	228.536	73.0554	9025		109.249	122.959	1.37707	27.7561	1058.24		40.1514	107.498	1.76061	22.7808	2724.14		21.3529	48.3183	1.17441	16.6567	1390.61
		147.843	108.491	1.12655	17.8959	987.502	206.494	85.146	9039		80.0594	158.295	1.74119	22.8682	2090.96		35.3389	127.704	1.29879	15.4458	1753.78		177.388	84.7765	1.07314	12.5512	1467.36
		125.604	107.248	1.18586	14.1918	1509.79	207.133	84.8269	9054		18.4873	166.288	1.77509	24.9313	1920.53		50.8736	139.946	1.32387	12.8053	2191.27		104.946	99.9638	1.17654	7.11978	3190.03
		141.45	115.513	1.31478	10.0999	2796.59	207.53	84.8634	9060		94.3338	126.432	1.50857	32.2874	948.899		40.9653	121.028	1.14213	22.7834	1250.24		74.9199	112.721	1.09079	11.687	1614.73
		152.438	94.9553	1.35712	11.1576	2896.47	207.407	84.8118	9061		166.531	157.459	1.32951	28.7247	891.227		119.35	140.536	1.71392	20.3389	2537.58		89.0686	113.966	1.12615	12.6094	1528.95
		116.748	82.517	1.25164	12.7151	2143.9	215.005	80.7237	9067		120.144	98.6625	1.40626	21.5919	1471.47		49.0187	127.983	1.30259	18.4058	1375.76		77.7129	87.0755	1.17865	13.4898	1657.93
		140.384	109.479	1.28552	10.5253	2850.83	233.162	68.3003	9068		121.321	97.6807	1.35343	21.6035	1341.71		40.3362	44.1123	1.27019	17.9544	1656.98		80.4101	81.9028	1.09959	11.0703	1776.79
		146.188	102.629	1.2727	20.6545	1188.29	221.396	76.2061	9075		124.487	98.6142	1.1433	15.3927	1457.11		125.409	138.812	1.19713	17.2512	1241.43		71.3443	107.264	1.13316	11.2095	1768.09
		114.623	59.2458	1.24468	16.7088	1451.5	220.328	76.6889	9103		170.302	85.6985	1.57883	24.1766	1863.65		125.518	100.974	1.16449	25.1526	914.948		83.5429	119.378	1.07437	11.7899	1459.65
		170.858	128.3	1.33901	18.7145	1426.99	209.179	82.3006	9104		157.107	114.257	1.33768	20.9084	1455.5		31.4022	127.067	1.33977	17.9832	1574.28		72.2497	121.783	1.1949	9.53171	2082.54
		112.661	126.147	1.40217	12.7721	2229.41	220.114	76.9487	9104		123.832	114.161	1.45003	20.6065	1542.52		110.615	113.693	1.65343	22.361	1813.74		77.879	96.8719	1.17274	9.19999	2235.77
		98.7898	130.983	1.39702	19.6939	1361.03	209.059	82.2963	9105		127.131	94.5691	1.26713	18.9608	1308.45		2.77731	122.644	1.38768	13.5422	1744.07		170.076	77.0427	1.04729	9.66871	1804.11
		139.354	52.4793	1.27331	21.3074	1372.42	233.216	69.1345	9136		142.306	148.778	1.3527	12.7334	2357.08		65.3778	21.371	1.05581	14.1861	1503.65		151.415	99.0699	1.02846	12.2855	1277.24
		116.532	110.873	1.3007	17.3808	1596.83	231.249	69.7554	9155		167.246	71.1978	1.68999	26.887	1744.64		34.0426	105.971	1.02812	10.8003	1906.03		1.94731	120.151	1.25172	7.98347	3045.53
		83.6243	150.921	1.48273	23.8286	1840.37	231.832	69.6029	9156		133.985	128.293	1.30839	11.4538	2326.59		44.5336	112.285	1.18173	11.3576	2030.94		176.985	106.298	1.24101	7.44378	3865.13
		150.893	66.8643	1.28222	23.3123	1079.93	226.165	73.8091	9168		117.984	165.252	1.39352	10.8378	2681.12		27.3898	92.2299	1.23502	12.6812	1889.95		153.192	121.869	1.11562	12.9169	1551.87
		130.989	141.446	1.22191	15.6423	1444.99	213.117	82.3526	9176		131.61	137.336	1.41245	13.9549	2284.41		45.6788	131.918	1.30839	21.102	1371.33		33.3817	137.316	1.41518	20.3119	1502.07
		138.373	99.0527	1.16982	14.718	1439.25	207.055	85.7165	9186		145.388	113.228	1.53277	18.6042	1902.47		42.3268	111.601	1.67555	16.9034	3031.57		3.47499	91.7352	1.10329	16.7615	1278.75
		152.959	123.802	1.30332	17.0936	1468.22	207.565	85.4995	9187		159.053	120.78	1.32938	14.9511	1800.27		18.1399	115.611	1.16662	14.3586	1855.73		8.11319	128.216	1.20025	20.5779	1161.08
		141.72	122.785	1.49142	12.9683	3363.76	211.586	81.9118	9190		133.923	146.775	1.55402	19.5196	2286.9		57.844	111.133	1.05358	21.8821	1079.95		102.405	82.9672	1.14758	14.1034	1361.75
		131.963	116.225	1.26795	12.2746	1874.57	205.259	86.7206	9204		164.797	162.56	1.29542	26.524	968.693		42.8104	107.019	0.997377	16.6751	1190.2		9.56745	97.7463	1.03795	17.8137	1010.44
		106.739	149.866	1.45989	19.6563	1497.59	205.22	86.6768	9205		143.918	83.9844	1.33221	24.9635	1074.33		65.1188	125.431	1.14282	17.0799	1662.25		168.415	119.111	1.14023	27.3453	1202.49
		125.334	77.0793	1.21035	15.4442	1522.02	212.238	81.5572	9213		107.851	76.0146	1.02032	18.9449	890.664		57.1988	105.501	1.25473	8.19186	2929.51		144.861	135.179	1.21977	21.5036	989.531
		141.001	87.9768	1.22221	13.9573	2148.85	230.803	70.704	9214		111.458	112.459	1.47896	14.0681	2770.34		16.0617	140.06	1.33147	15.4096	1659.7		101.925	109.994	1.11191	12.8133	1333.22
		144.488	68.7888	1.20157	12.9921	1789.27	220.291	76.7026	9238		96.147	115.08	1.30274	13.1578	2204.63		62.6183	136.106	1.35906	12.4819	2159.77		110.496	137.332	1.37917	16.6944	1551.4
		140.794	105.678	1.5106	19.7341	2023.58	220.466	76.6192	9239		98.0007	141.725	1.21556	14.6389	1619.69		79.7713	127.998	1.32018	15.4585	1731.59		100.972	104.613	1.40819	15.0684	1939.17
		105.926	144.459	1.26421	11.1914	2247.63	220.361	76.8788	9241		101.114	153.39	1.30191	11.7213	2374.26		64.5265	48.7771	1.11154	9.08557	2679.41		121.178	98.1631	1.06149	13.2424	1158.65
		128.242	45.0589	1.17387	24.9727	818.688	199.453	90.5631	9252		156.945	54.5904	2.14914	31.0719	2815.31		68.4035	114.227	1.10214	19.548	2040.73		105.318	80.5463	1.06114	14.9063	1049.44
		117.944	28.3863	1.11364	7.69972	3559.34	232.665	70.6587	9268		158.146	96.167	1.29444	21.8808	1378.25		60.4489	73.8637	1.33559	14.22	3614.12		67.6259	85.436	1.15581	8.08192	2867.92
		125.318	119.426	1.25752	9.88172	2993.66	232.477	70.5345	9269		31.3587	143.586	1.62717	26.2964	1505.62		2.22367	92.2248	1.48534	19.4202	1667.18		62.7671	80.9365	1.17767	8.65498	2762.08
		125.381	57.2582	1.22	21.6458	1309.92	213.772	80.3914	9278		158.662	76.4575	1.85194	29.3247	2200.46		52.5616	78.1961	1.51539	9.11051	4435.98		153.714	153.68	1.35737	27.2585	920.914
		106.251	66.3003	1.14325	15.1318	1324.03	202.275	88.7257	9283		159.106	92.9088	1.46484	22.4772	1704.02		54.5901	71.0691	1.23295	7.90067	3462.32		127.312	97.6154	1.3963	17.0243	1777.02
		111.688	78.88	1.47112	19.5262	1886.49	202.853	88.2395	9284		86.1873	135.229	1.94263	23.1533	2778.51		164.015	59.3725	1.0478	11.1639	1748.13		122.729	35.0111	1.04703	18.8602	1231.99
		99.6254	115.261	1.42356	16.9697	1842.31	202.835	87.857	9285		138.018	89.9381	1.37313	24.2447	1116.54		53.6937	104.457	1.57059	22.1866	1550.49		34.0527	168.931	1.6345	16.4252	2480.97
		32.5261	139.299	1.35275	23.7514	1167.49	200.853	90.4058	9290		167.106	152.319	1.32162	20.589	1204.11		30.4659	66.6809	1.2424	13.3946	2312.69		146.345	117.665	1.18243	9.62583	2369
		172.351	52.5155	0.936475	16.494	1066.97	200.821	90.0123	9291		115.77	141.217	1.29163	16.1773	1721.33		26.91	131.852	1.21096	14.3613	1786.75		156.534	98.5725	1.1045	17.6524	1088.7
		149.49	100.598	1.36117	22.4832	1459.23	200.567	90.3976	9292		177.295	133.845	1.1498	15.8035	1511.89		26.3468	142.17	1.1785	19.7511	1125.85		101.185	63.3308	1.02798	13.9974	1340.84
		150.376	97.7463	1.18527	20.9514	1208.3	200.476	90.2464	9293		87.3136	131.521	1.53302	24.5103	1461.39		45.9513	141.02	1.46941	15.9047	2408.34		96.7756	25.0012	0.952079	10.404	1559.05
		135.377	58.2808	1.11064	11.5102	1882.78	214.658	79.5281	9315		152.265	101.536	1.3709	19.2748	1644.49		85.3793	77.3825	1.20025	29.7884	702.996		95.5754	97.058	1.14678	12.1842	1962.29
		137.861	121.886	1.2228	13.8759	1813.9	214.591	79.3798	9316		137.459	83.0407	1.61958	31.5701	1285.1		28.2903	175.951	1.43916	17.2228	1671.21		158.712	100.515	1.16764	12.5679	1628.44
		141.722	80.1585	1.17408	12.5672	1838.94	214.703	79.4759	9317		148.388	111.723	1.61535	27.5717	1571.49		72.7118	163.263	1.74673	17.0139	3308.41		143.129	157.223	1.39304	15.1954	1942.66
		141.529	82.0667	1.13461	11.3251	1962.38	214.607	79.5442	9318		138.012	147.13	1.3422	21.4784	1452.2		124.234	127.974	1.29227	8.16843	3798.26		9.29913	139.287	1.13219	18.9197	1246.9
		133.939	50.842	1.04159	10.0888	1915.86	214.593	79.3017	9319		147.169	140.967	1.05998	18.1124	994.756		128.78	104.212	1.20131	12.5256	2381.93		170.504	165.244	1.16079	14.662	1576.66
		133.123	122.489	1.22176	11.6971	2044.09	214.42	79.4607	9320		152.716	141.965	1.21971	17.2811	1302.86		125.185	117.927	1.26754	9.56439	2961.55		6.76325	145.353	1.27837	15.4528	1796.97
		140.415	80.7333	1.1044	10.9613	1761.32	214.778	79.4633	9321		149.971	126.904	1.09372	18.866	967.367		116.854	113.973	1.23076	11.626	2212.25		17.566	110.392	1.04141	19.4559	956.788
		130.872	66.1086	1.19736	15.2351	1797.38	214.625	79.2873	9322		135.206	77.7218	1.11993	26.2428	702.346		136.509	105.311	1.24248	17.141	1696.69		138.285	48.6267	1.07202	18.0998	1102.76
		127.591	93.2449	1.15696	10.6213	1966.53	214.4	79.268	9324		69.6668	139.929	1.44623	20.011	1819.8		46.8297	156.19	1.17037	22.5123	1086.68		131.927	101.448	1.07192	17.3399	1147.67
		130.643	108.907	1.23519	11.2644	2165.05	214.924	79.4056	9325		108.404	174.195	1.31601	20.9319	1126.75		178.105	129.452	1.22944	14.3311	1653.25		39.8978	130.171	1.26306	15.551	1675.54
		108.4	134.183	1.30708	26.4924	988.839	206.345	84.2893	9348		67.907	117.145	1.43967	24.3489	1433.29		54.8929	91.8222	1.07716	15.7086	1543.01		114.993	134.977	1.25201	21.3813	1010.94
		115.044	120.75	1.31024	15.3646	1671.86	226.274	73.8763	9366		159.896	107.958	1.25729	22.0257	1175.06		38.259	116.224	1.19008	9.5941	2832.93		168.867	108.448	1.58039	9.98514	4423.32
		138.45	148.106	1.34966	15.3627	1970.72	225.92	73.3785	9367		169.48	100.327	1.27828	17.5224	1873.29		11.5845	134.526	0.987463	15.7947	1198.24		174.429	98.6914	1.2806	8.77998	2822.04
		144.772	65.3471	1.16788	15.5983	1418.09	219.152	78.3571	9369		161.682	120.612	1.22475	12.3279	2025.4		27.1452	112.201	1.17832	6.71592	3674.81		87.0262	37.0121	1.19953	20.128	1254.83
		151.967	62.1141	1.12804	18.2238	1167.58	224.408	74.3242	9373		161.256	135.938	1.29311	14.0722	1946.34		52.6923	98.8514	1.22766	21.549	991.363		31.0672	106.036	1.03861	13.0896	1147.48
		146.227	133.34	1.35725	10.0639	2732.67	224.507	74.3078	9374		151.641	118.511	1.17018	16.8521	1433		29.3433	95.5389	1.34811	20.8555	1441.99		17.6278	143.637	1.14279	10.9289	1682.68
		141.973	46.9736	1.21051	22.0434	1264.85	210.451	82.8155	9389		164.355	140.053	1.34282	12.9545	2363		32.8044	81.9871	1.17867	15.2632	1411.94		135.607	123.448	1.03365	17.554	818.941
		100.935	96.0287	1.23858	15.1406	1485.75	202.902	87.099	9392		157.775	68.1369	1.25631	17.0899	1256.14		178.782	111.181	1.32881	22.5898	1908		80.2862	164.544	0.923552	19.5918	663.734
		98.8317	107.509	1.2248	17.947	1278.36	202.408	87.6942	9393		160.939	141.619	1.65812	25.5173	1525.28		169.062	111.832	1.4176	12.7695	2990.81		87.3093	21.2526	1.09129	12.4635	1691.71
		96.9031	124.562	1.55634	23.8359	1598.45	202.397	86.8272	9395		116.555	147.453	1.46706	18.0329	1880.18		51.0833	73.7538	1.16158	27.9066	730.873		128.199	138.87	1.64986	15.174	3405.15
		64.0113	118.367	1.32648	19.5964	1467.22	202.347	86.766	9396		126.574	118.355	1.25724	15.8754	1604.33		179.71	165.401	1.39504	15.479	2394.05		26.404	142.992	1.72748	26.1586	1508.94
		148.576	137.004	1.57049	17.3461	2535.39	212.947	80.349	9397		122.434	91.4896	1.50535	21.5179	1658.41		21.5553	127.014	0.900594	12.766	1825.39		174.093	140.193	1.04372	16.9257	952.617
		76.2567	78.6884	1.11985	9.99467	2605.98	234.988	68.1705	9400		141.255	105.246	1.39013	23.2812	1422		24.8626	160.187	1.11127	8.37043	2504.29		27.7539	121.268	1.24525	18.1879	1290.17
		129.857	94.9949	1.47473	18.7823	1834.01	203.043	88.6025	9414		154.349	113.859	1.46368	24.5234	1581.34		24.3704	93.2329	1.3241	20.077	1340.29		100.918	167.888	1.36512	21.4093	1290.01
		7.43025	106.276	1.50131	16.1632	2199.66	203.369	88.3744	9415		134.618	97.0354	1.20561	23.3093	1187.28		41.4781	152.809	1.42864	16.8214	1889.28		172.945	154.346	1.19658	18.0494	1061.33
		138.909	76.2546	1.32688	17.7957	1515.66	203.68	88.3949	9416		115.866	110.115	1.26058	22.9374	1046.09		9.02314	125.941	1.15871	8.16763	3327.4		124.234	141.956	1.34597	31.3476	792.827
		162.996	61.7461	1.03248	15.8302	1362.83	221.083	75.3235	9418		119.519	99.1586	1.37929	10.2219	2849.92		169.433	142.868	1.22121	8.24715	3376.48		143.246	135.402	1.30554	13.1476	1719.59
		126.603	51.667	1.58445	33.4023	1374.91	203.706	87.7905	9419		90.7459	136.758	1.50049	27.0237	1225.5		42.5011	133.426	1.4937	10.0374	3857.25		104.739	80.155	1.06492	17.4388	2108.2
		21.8547	79.794	1.60732	26.3528	1503.03	225.348	73.7627	9440		135.889	116.952	1.1777	19.9494	975.981		51.4986	130.503	1.43198	11.563	2700.28		158.859	148.616	1.20658	15.0652	1134
		150.607	106.134	1.44507	22.748	1364.13	211.297	81.8051	9442		37.8068	123.803	1.93921	31.3582	1917.43		158.652	112.95	1.47913	13.5934	2593.25		176.408	120.244	1.23229	11.5429	1892.79
		141.313	94.9809	1.1786	17.6176	1115.99	224.269	73.5676	9442		102.119	130.719	1.38323	27.5958	1103.61		12.5841	126.203	1.57782	15.3524	4713.7		170.045	143.61	1.21883	13.5008	1547.17
		137.845	58.7082	1.32415	13.2328	2306.84	223.193	74.7755	9444		175.234	151.62	1.4127	16.5877	1808.36		159.679	110.821	1.1255	13.218	1520.34		176.136	135.87	1.12897	11.9587	1556.2
		134.668	56.6798	1.5071	20.4719	2063.27	223.176	74.5531	9445		112.804	122.446	1.32809	23.9976	1170.48		153.457	127.553	1.20409	16.8691	1299.39		78.9362	141.654	1.3181	15.4637	1352.49
		131.12	87.4004	1.43416	15.1723	1965.24	199.893	89.0054	9457		129.488	103.997	1.37217	27.9581	961.013		176.512	103.225	1.18726	10.5322	3283.74		88.5693	138.698	1.30607	12.1489	2056.18
		130.008	94.5378	1.26596	18.4734	1561.71	231.766	70.0009	9457		153.116	104.857	1.28224	21.2023	1253.6		117.178	166.413	1.25784	21.1338	1165.03		129.461	127.615	1.10341	15.0696	1086.07
		120.107	68.5195	1.07639	22.1773	815.074	200.138	89.5164	9458		155.374	79.9587	1.69706	21.1319	2401.42		34.4386	127.633	1.20891	14.1231	1715.21		96.0032	90.8507	1.03666	20.6627	787.949
		12.5736	139.969	1.49185	23.6878	1521.92	223.651	75.7664	9458		159.282	79.0467	1.35553	18.0435	1846.81		28.6001	113.364	1.10282	9.90139	1720.48		32.0814	124.55	1.34047	26.5836	883.854
		156.588	102.158	1.45527	16.5793	2219.49	223.421	75.3549	9468		167.442	85.0846	1.24204	10.6783	2285.73		21.9221	117.61	1.17596	12.3303	1887.63		96.1431	130.436	1.22923	7.05561	3149.88
		130.755	75.3668	1.28892	11.8785	2362.02	221.655	74.4434	9475		173.103	163.8	1.21453	16.9586	1272.53		45.0557	132.529	1.18347	23.3844	1413.1		124.718	92.7459	1.15121	9.91716	2173.02
		123.128	109.733	1.30109	20.2339	1251.89	208.219	84.33	9507		139.635	120.794	1.1494	22.6495	930.972		7.48772	143.181	1.38765	19.6659	2322.7		155.981	168.337	1.22456	20.2531	1032.38
		119.56	104.576	1.37634	15.2833	1855.78	213.408	80.5516	9517		130.12	164.015	1.54418	19.8207	1836.13		3.95724	102.989	1.18526	17.001	1582.22		97.5394	71.2845	1.0976	10.9213	1422.91
		132.896	121.986	1.17605	12.5509	1622.93	213.154	80.4866	9518		111.751	142.804	1.30886	13.5092	1884.04		38.3096	106.233	0.991417	19.4654	916.778		91.4673	64.8038	1.23169	16.3616	1440.54
		131.974	164.288	1.13793	27.7806	892.702	235.086	66.9263	9518		114.476	65.6141	1.24198	18.914	1245.36		18.0823	117.745	1.05633	11.5816	1726.22		91.5103	126.659	1.1005	25.5384	641.542
		160.624	104.528	1.06308	18.4183	928.559	213.293	80.7881	9519		123.559	81.7296	1.31059	19.7798	1285.51		16.891	114.78	1.08246	12.6253	1769.37		114.139	156.62	1.19518	13.6473	1666.08
		117.886	120.651	1.2021	21.6628	1119.02	235.343	66.9648	9519		140.963	106.369	1.15678	18.198	1072		171.145	116.467	1.23608	15.3705	2453.37		78.417	151.061	1.18209	12.2693	1728.14
		144.536	113	1.23775	17.821	1326.49	204.315	85.6346	9529		151.771	124.202	1.39234	15.7558	1971.26		10.9724	122.209	1.19654	10.375	2172.5		97.4673	125.292	1.10647	16.8862	1177.83
		130.263	114.479	1.3994	13.6365	2342.6	229.145	71.3922	9530		137.493	114.3	1.39187	18.5353	1797.89		41.3685	170.556	1.28904	16.6737	1471.93		92.5806	130.214	1.18919	7.69023	2321.61
		116.171	144.944	1.43249	16.6501	2015.38	229.218	70.6309	9531		141.28	46.8732	1.19244	18.1621	1341.52		61.6497	134.456	0.978087	14.5006	1620.2		81.1929	136.171	1.22135	7.31059	2939.51
		151.873	115.257	1.32289	18.6789	1528.68	229.809	71.503	9532		33.8297	147.668	1.41348	23.113	1382.09		3.83712	105.325	1.41488	16.6296	2234.71		88.4264	119.698	1.30014	9.12723	2670.37
		120.305	146.965	1.4245	21.6963	1617.83	217.428	78.3491	9536		168.913	109.49	1.83741	28.0192	2041.98		126.281	72.9492	1.10522	16.8982	1077.39		112.808	104.436	1.22775	10.0041	2110.66
		124.299	105.302	1.25202	10.0959	2469.81	213.403	80.0302	9585		133.801	118.166	1.3242	13.9419	1850.98		134.727	95.9641	1.19139	20.0851	1252.92		96.0585	161.309	1.27615	11.6922	1815.74
		126.895	107.823	1.21914	11.5292	2440.11	213.471	80.2968	9586		135.638	125.747	1.24539	14.6146	1591.1		43.8078	143.989	1.21657	11.485	2634.09		119.349	78.0619	1.15436	10.5748	2158.55
		96.0587	100.881	1.3719	30.7879	1069.69	213.73	81.1439	9591		95.7879	99.1043	1.24595	12.8045	1812.81		79.3865	76.4818	1.34851	18.2467	1381.98		152.444	119.863	0.991474	17.2605	950.946
		117.933	163.895	1.2428	18.9619	1244.77	230.244	70.5479	9591		116.844	103.883	1.19917	24.8493	937.224		96.5327	96.8859	1.27215	11.2207	3053.3		33.4723	129.839	1.05733	10.7381	1401.17
		126.406	69.875	1.4628	24.642	1448.05	223.039	74.8689	9598		142.355	97.9008	1.14837	14.3225	1385.25		147.084	96.1502	1.25401	13.8489	2003.8		151.432	116.626	1.08527	7.61094	2088.93
		151.322	128.284	1.3658	18.9188	1397	223.791	74.7198	9599		111.142	60.9666	1.28432	18.6744	1459.74		20.5264	131.818	1.37966	17.4696	1641.42		76.4983	94.0189	1.23989	11.8324	2269.68
		153.036	109.304	1.78225	24.9472	2306.23	224.889	74.3278	9600		149.699	69.6906	1.61934	31.4373	1175.45		166.891	141.98	1.36376	17.5485	1549.91		87.3759	71.2081	1.12772	6.86623	3183.81
		153.01	107.854	1.6522	23.8885	1916.06	223.873	74.4963	9601		82.6984	140.966	1.55983	26.3508	1425.2		161.669	87.2452	2.00826	14.0145	6778.72		88.9337	81.2625	1.14697	14.1877	1665.83
		93.8588	171.94	1.42713	18.2256	1762.09	221.128	77.2056	9606		102.598	82.3847	2.03476	32.2333	1949.66		101.547	114.416	1.27489	6.29544	4471.5		146.53	95.8986	1.17714	12.8795	1727.28
		151.93	132.481	1.19696	17.9089	1323.38	225.692	74.8078	9609		111.719	135.414	1.75217	26.38	1777.64		141.37	126.389	1.21208	14.4235	1431.58		160.772	96.257	1.1005	16.3014	1153.14
		137.304	85.7117	1.19247	9.50074	2548.17	225.44	74.7151	9610		145.512	138.689	1.3805	21.5913	1558.15		46.8817	51.2466	1.28258	20.882	1354.45		76.4626	94.4357	1.16333	12.9684	1624.21
		161.873	90.7896	1.37147	12.951	2864.22	226.822	72.0528	9617		118.552	144.984	1.32474	12.0101	2372.81		6.7447	139.464	1.10972	11.9549	1536.42		96.8578	107.342	1.26662	18.4004	1092.84
		107.129	36.2796	1.34365	15.1158	2158.81	212.624	81.5349	9624		28.6318	87.7774	1.58528	24.9656	1676.19		34.5512	79.1499	1.08376	21.5146	912.762		79.1764	18.3907	1.11804	13.6813	1418.93
		122.307	47.6831	0.994131	17.8953	1032.12	233.084	69.7224	9626		94.923	91.9022	1.81472	28.4618	1993.06		17.9109	89.9428	1.28039	14.798	2021.8		104.758	107.563	1.32201	17.7812	1563.84
		136.943	67.4032	1.20844	17.1662	1444.67	206.31	84.2516	9628		124.903	101.477	1.28046	16.9401	1594.36		12.033	95.162	1.16839	13.5081	1939.1		133.607	142.475	1.20627	14.9283	1394.1
		90.5919	119.731	1.2109	21.3611	1307.18	227.614	72.727	9628		105.322	72.9851	1.30388	11.7533	2627.68		75.0879	94.4954	1.14279	16.3745	1364.12		111.736	115.633	1.31296	23.3691	1154.8
		124.849	123.602	1.31095	16.3659	1763.54	227.69	72.5871	9629		119.858	82.0506	1.48279	21.5799	1462.83		32.6391	143.762	1.14012	17.5432	1799.55		88.8939	112.652	1.19254	18.5665	1208.7
		100.021	137.85	1.19688	12.5712	1747.03	205.938	86.5634	9650		166.322	133.709	1.38222	19.4651	1518.69		26.957	128.74	1.30512	16.7873	2165.73		66.1369	61.5642	1.10334	18.4101	1167.68
		127.028	74.6208	1.17063	20.5611	1181.54	233.421	69.641	9664		121.31	137.652	1.23676	30.4446	832.189		90.1334	74.2979	1.16346	10.2884	2362.28		144.24	120.391	1.19379	12.464	1689.75
		125.778	82.0295	1.24611	12.9844	1826.08	201.363	88.669	9666		122.866	114.436	1.20856	13.1589	1538.54		91.5504	81.7945	1.25932	14.4128	2262.03		133.855	147.975	1.22805	14.0123	1641.75
		114.038	26.9678	1.02994	16.7245	1577.44	233.538	69.7166	9667		73.962	132.434	1.48036	17.0784	1964.13		39.2295	85.0248	1.14884	17.8898	1101.31		142.231	119.211	1.16163	20.0669	1318.19
		116.082	132.115	1.34765	16.2687	1718.27	228.156	71.584	9695		101.417	99.3955	1.36519	13.6975	2503.96		49.985	121.938	1.19742	25.0583	951.934		53.2872	111.962	1.11334	17.0656	1115.14
		147.831	139.581	1.46778	14.815	2565.36	228.199	71.6007	9696		58.9061	150.596	1.91626	29.3722	2139.76		30.0434	126.545	1.41667	15.5044	1974.05		105.224	89.9142	1.14856	6.26216	3426.94
		143.883	127.029	1.2658	14.4071	1739.1	221.34	76.3714	9717		103.597	141.633	1.67874	24.6319	1781.65		65.8948	112.196	1.27062	10.9465	2170.65		152.428	87.8708	1.08206	14.6125	1112.89
		118.076	96.8496	1.43934	15.3498	2276.01	230.904	71.3894	9721		11.6874	158.974	1.4673	22.558	1498.16		26.2461	118.919	1.20309	14.5044	1759.49		109.049	85.5758	1.04559	6.23442	3368.44
		106.167	125.609	1.82825	19.7538	2462.39	201.161	88.0149	9722		10.5379	148.599	1.42779	30.0619	961.722		77.1838	115.362	1.47009	16.8394	2074.17		138.847	127.887	1.16376	10.9694	2155.13
		163.893	93.7418	1.21772	17.1233	1204.07	203.721	86.591	9732		82.5167	95.6883	1.69266	38.4375	1150.46		12.7957	120.869	1.13129	19.2957	1457.92		20.3798	167.09	1.08186	19.7658	903.836
		131.307	104.116	1.14127	21.4555	953.913	204.027	85.9663	9734		137.059	127.97	1.65834	20.932	2081.27		4.5833	112.262	1.26373	14.715	1753.06		72.873	82.3894	1.231	26.5409	773.388
		112.186	25.9156	1.36962	19.6722	1562.23	203.643	86.2987	9735		131.154	96.3875	1.37529	19.2504	1522.96		20.9731	126.593	1.14859	14.5791	1554.16		114.79	98.8568	1.19787	21.8833	881.866
		120.384	109.908	1.25856	8.6994	2942.18	203.056	86.2476	9753		91.524	141.501	1.50294	17.2534	2060.96		165.249	144.142	1.23652	11.1275	1870.18		77.1094	75.5279	1.15516	10.1884	1853.29
		130.375	106.154	1.18803	9.96559	2143.65	203.39	86.2541	9754		119.198	143.439	1.62854	21.0653	1908.21		179.219	132.214	1.53135	19.7239	1408.87		80.1625	64.4543	1.17134	7.3494	3331.14
		140.814	135.775	1.30495	15.6072	1779.35	231.126	69.7143	9774		67.8696	111.518	1.97318	29.0825	2186.39		44.3979	137.497	1.1847	16.7661	1876.91		155.272	107.184	1.11494	13.4824	1278.94
		153.512	65.0275	0.912369	20.8893	766.781	218.467	77.681	9802		124.414	127.125	1.50148	20.2651	1728.22		10.4158	103.817	1.05986	17.1609	1560.19		105.315	108.997	1.03684	11.258	1299.69
		166.417	88.5176	1.17586	12.5985	1958.95	219.552	75.8974	9826		162.751	100.305	1.41272	21.0256	1634.57		38.9947	115.057	1.14187	27.7633	858.753		158.113	116.91	1.20143	9.84402	2332.03
		152.464	109.556	1.6904	13.523	3333.26	200.919	89.2374	9837		151.522	87.5081	1.32309	19.4884	1357.55		41.7048	65.973	1.22451	18.2769	1157.89		139.734	154.399	1.18537	7.27021	3290.69
		139.621	107.367	1.67226	12.3229	3393.27	201.044	90.2666	9838		126.216	121.509	1.33745	18.6021	1381.03		46.447	97.175	1.16139	18.9243	1123.63		22.7084	144.804	1.15268	14.1109	1454.24
		148.597	113.644	1.71387	12.3587	3596.82	200.655	90.3773	9839		157.633	109.734	1.30773	19.2718	1369.24		118.318	113.746	1.57527	14.9765	3253.1		2.42782	147.296	1.29909	10.1127	2569.48
		112.499	126.785	1.40043	11.0351	2563.06	200.693	89.6997	9840		26.456	159.077	1.57035	22.4407	1637.18		22.643	83.7697	1.11124	13.1916	1842.58		128.198	122.609	1.37253	10.2841	2715.76
		102.339	121.034	1.37636	19.9826	1749.04	231.02	69.8909	9896		64.9151	80.1272	1.41244	28.0915	1093.24		99.4721	60.7235	1.2289	8.30764	6985.55		115.174	12.4174	1.20881	21.0769	1217
		111.681	144.998	1.25568	12.1346	1892.36	206.656	84.2735	9920		94.9455	109.385	1.75442	31.3398	1461.71		14.4355	135.711	1.62842	25.017	1596.17		138.064	142.982	1.26635	22.9862	1165.44
		37.4243	166.706	1.18601	12.0199	2041.4	206.609	84.424	9921		127.72	127.358	1.4403	14.4689	2157.52		49.0389	103.787	1.26157	15.1418	1297.79		134.047	42.3385	1.39429	24.9395	1224.53
		175.134	140.425	1.19918	20.2305	1541.3	206.315	84.0855	9922		128.317	127.481	1.34335	16.4173	1787.06		48.168	72.7724	1.22357	15.0968	2011.84		86.0175	75.2025	1.14625	7.56353	2436.76
		76.8858	157.962	1.34616	10.8909	2456.1	206.55	84.3896	9923		155.261	149.264	1.26785	24.9354	965.447		82.1045	91.0383	1.17554	26.0916	823.782		91.3906	149.342	1.15854	13.0299	1672.86
		114.438	90.1037	1.20321	20.6321	1168.33	215.118	80.5096	9951		148.879	79.5374	1.08448	16.2949	1091.92		36.7854	93.5183	1.29052	12.9497	1972.51		81.965	155.139	1.16024	26.8784	678.186
		134.276	81.6	1.07828	20.1974	926.125	215.642	80.791	9953		7.78173	129.553	1.59771	29.9515	1237.1		15.4072	116.683	1.37128	13.6547	2269.37		78.5159	98.8755	1.01223	14.2517	1082.99
		129.394	118.41	1.37252	20.2738	1672.25	231.358	70.3092	9980		105.828	108.658	1.4719	15.5785	2271.17		22.1681	112.433	1.26739	13.9786	1754.28		61.6039	63.2302	0.988815	11.7711	1364.75
		121.777	109.302	1.2658	19.131	1449.95	231.009	70.6384	9981		117.614	83.8209	1.18204	18.4379	1611.12		43.6646	84.1582	1.17946	21.1186	1198.95		33.0545	53.0835	0.942946	16.9843	1023.24
		136.279	108.384	1.37283	17.6118	1821.79	231.114	70.9037	9982		137.48	128.851	1.15303	19.7313	1403.27		63.301	118.096	1.55745	8.26142	5358.5		64.1674	54.9193	1.15401	11.4563	2022.85
		117.294	76.2616	1.24286	11.0073	2303.66	206.339	86.591	9983		68.4393	93.2964	1.14019	21.1564	1102.93		55.6766	41.311	1.22756	11.8729	1991.76		85.1821	75.5904	1.20298	5.50966	4972.34
		142.57	110.308	1.31829	18.7909	1625.9	231.286	70.6629	9983		53.6695	138.995	1.4737	24.6559	1922.15		3.24364	139.667	1.56434	20.4812	1830.56		133.142	133.894	1.08252	7.83017	2245.76
		164.546	145.782	1.53874	19.7828	2068.32	230.875	70.8473	9984		161.305	145.685	1.26957	22.7733	1183.98		12.4026	104.331	1.28492	12.8353	1735.41		137.676	90.8758	1.14875	20.9825	982.215
		67.3783	148.598	1.44439	22.2863	1486.07	230.982	70.8287	9985		97.6626	144.953	1.40291	30.1992	962.928		68.3662	104.871	2.01105	23.709	2960.13		9.95779	108.126	1.2132	14.9843	1347.1
		142.359	95.4129	1.36566	27.4132	1062.18	209.354	82.7714	10009		148.181	85.5137	1.53819	29.2602	1179.84		6.79648	114.984	1.16458	12.8907	1832.72		174.332	145.376	1.18816	7.88465	2719.69
		149.157	127.622	1.21109	18.8786	1411.22	207.059	85.5964	10013		142.437	17.59	1.25019	26.4263	1087.91		22.2324	137.366	1.25403	9.07409	2830.94		169.194	77.9021	1.29162	13.7449	2488.45
		127.072	143.918	1.24615	8.04062	3033.69	207.189	85.8042	10014		98.7236	157.688	1.42787	28.4682	1036.96		12.6603	73.4815	1.12149	14.4343	1449.11		175.941	56.6443	1.15107	10.1727	2977.31
		125.572	113.908	1.22726	7.46064	3534.5	207.05	85.8816	10015		110.238	90.4029	1.41531	28.8035	1062.15		59.8899	109.769	1.23688	24.5424	909.015		134.556	61.1287	1.15384	18.6616	1461
		135.062	90.1476	1.21809	16.4313	1869.88	206.958	85.8084	10016		112.613	83.7849	1.28607	18.5604	1462.44		49.3146	96.6259	1.51685	31.9086	1026.99		74.9325	74.285	1.14432	4.78951	4871.97
		11.9066	132.812	1.18855	22.8978	1068.07	228.018	71.1269	10022		135.338	90.2043	1.21957	16.2044	1336.21		99.0332	134.835	1.41657	18.4804	1577.78		137.009	88.3212	1.18006	7.66282	2939.37
		133.5	95.3941	1.37808	16.5459	1771.25	207.357	84.8549	10033		130.881	95.3355	1.30011	16.304	1480.93		106.964	129.648	1.29792	19.5876	1349.86		87.1671	94.6107	1.04103	21.6624	765.956
		139.911	133.162	1.38469	10.5774	3089.75	225.732	74.0492	10036		116.846	85.4686	1.25367	15.4681	1553.39		106.345	127.489	1.40255	17.4975	1668.87		111.169	68.2726	1.05469	12.6729	1478.89
		135.138	93.7583	1.34455	10.9683	2928.09	225.768	73.965	10037		152.94	117.333	1.2805	20.6	1261.31		23.2607	130.225	1.48417	19.3819	1883.72		167.807	136.003	1.22806	17.8348	1349.92
		114.925	102.647	1.33076	18.9724	1556.46	210.802	82.432	10039		165.565	90.761	1.21382	17.1945	1427.68		29.5765	135.528	1.38247	19.1793	2062.98		112.359	33.731	1.02315	17.8292	838.075
		125.345	93.0454	1.17986	15.7905	1715.53	220.142	77.6737	10039		163.389	84.5277	1.41957	11.9948	3253.78		88.2237	97.6694	1.47492	27.6236	1471.18		120.926	95.9976	1.02323	10.7696	1224.15
		104.289	88.2799	1.19022	18.8505	1051.58	202.427	89.5115	10042		155.994	69.9566	1.74391	23.1451	1889.98		1.54717	148.012	1.2103	13.7915	1586.75		154.438	87.2687	1.13245	8.97977	2208.84
		154.165	126.634	1.00006	19.3322	931.093	213.385	80.6159	10053		132.828	139.479	1.57114	21.3753	1777.17		71.2639	91.7629	1.13249	7.47577	3493.12		142.918	61.1648	1.02271	15.2408	1079.11
		151.241	115.676	0.801583	34.4308	806.905	218.343	77.714	10097		175.196	155.61	1.76955	24.0195	2172.7		77.4001	98.7927	1.22701	24.4796	1016.54		123.721	75.52	0.959998	11.418	1408.67
		123.744	87.5834	1.22382	17.1149	1727.15	227.38	73.3693	10109		4.53766	138.67	1.7971	26.2687	1740.16		112.713	154.464	1.9308	27.2253	2481.58		81.1343	83.7262	1.20882	13.9153	1735.25
		108.21	101.405	1.17165	18.182	1388.46	227.365	73.4102	10110		108.539	56.6991	1.13665	15.4413	1529.61		107.991	85.9523	1.21882	7.63489	2911.43		169.263	170.559	1.1933	6.88974	2771.05
		82.4916	140.38	1.50912	18.4142	1918.84	207.12	83.1968	10111		107.583	85.9363	1.24727	16.1097	1832.23		58.9445	139.628	1.10137	10.889	1472.49		131.893	174.103	1.06888	13.3489	1293.76
		112.988	95.9602	1.24776	16.7727	1652.3	227.05	73.288	10112		95.2404	96.6837	1.22089	20.1023	1511.96		68.5775	76.5172	1.12739	7.57567	2921.14		100.057	96.2749	1.06837	10.7681	1725.24
		106.867	43.4927	1.16561	23.0108	1125.59	199.618	90.4565	10139		124.187	129.441	1.38375	17.7948	1602.14		5.98832	137.089	1.65422	16.9264	2397.95		127.357	149.298	1.08415	13.0781	2064.2
		142.58	93.7535	1.31487	17.2595	1499.8	221.371	75.6653	10139		68.2639	55.6099	1.42735	22.7422	1461.67		5.62637	108.254	1.22349	13.4238	1757.71		83.2484	115.184	1.08871	10.7282	1542.28
		157.277	142.109	1.33295	21.2104	1328.61	200.452	90.2995	10140		95.037	105.157	1.19059	18.3608	1104.21		46.9287	107.1	1.47905	23.1128	1981.28		166.03	82.7687	1.08066	14.9813	1295.39
		48.568	169.905	1.16749	19.2392	1044.19	200.249	90.3951	10141		140.313	135.214	1.52791	19.7059	2048.25		31.7882	109.359	1.15771	20.3195	962.854		68.9172	133.193	1.3004	6.71574	5494.53
		117.551	85.0783	1.14092	15.0953	1400.88	219.909	75.6742	10141		81.7458	141.029	1.56458	17.8912	2108.2		148.363	152.48	1.16734	18.9607	1113.69		97.0045	146.892	1.37515	9.53983	3240.96
		135.237	142.59	1.21012	23.5822	970.497	202.421	89.6813	10180		64.1751	127.618	1.14225	18.7495	1136.2		70.7413	105.435	1.12948	20.2478	1078.07		75.0672	80.1065	1.29031	20.0159	1152.55
		135.568	107.507	1.67486	27.7165	1614.27	200.854	90.1492	10201		86.2803	107.794	1.4944	21.7448	1543.69		50.633	64.9742	1.24708	20.8501	1557.67		154.204	64.503	1.15674	8.84677	3369.94
		88.4893	108.241	1.18687	20.3183	984.705	225.907	73.2445	10217		126.267	168.528	1.22188	10.7798	2048.02		142.956	157.912	1.05906	23.5741	712.702		17.1045	140.558	1.46958	17.9302	1649.85
		77.9183	115.774	1.30352	20.5458	1350.02	225.528	73.1523	10218		121.15	119.153	1.74639	30.7544	1492.07		12.4892	149.688	1.31355	17.8127	1369.87		164.427	111.288	1.00478	12.7959	1052.27
		101.207	100.947	1.57212	22.9467	1638.02	201.72	89.2165	10228		135.722	102.128	1.6245	18.7136	2265.39		39.0508	134.187	1.14631	10.9925	2029.25		10.6189	131.12	1.19588	19.3866	1154.85
		127.205	95.5104	1.37481	18.9606	1539.7	207.451	83.4963	10257		148.622	132.201	1.70758	26.387	2161.76		62.6984	76.4905	1.09681	12.0721	1892.23		165.692	116.239	1.23787	8.99043	2673.96
		130.863	50.2621	0.974228	18.4909	994.722	199.076	89.9436	10274		142.995	86.8678	1.61923	18.7116	2515.25		39.9909	77.3608	1.08188	9.53282	1947.86		139.523	94.8298	1.09681	12.6017	1365.83
		126.959	131.86	1.37385	20.4318	1507.05	234.97	67.8128	10287		175.108	131.191	1.38776	15.7513	1984.22		26.1013	121.362	1.09233	14.442	1277.65		136.727	125.334	1.129	15.0001	1252.18
		179.025	127.193	1.6386	28.4684	1489.91	232.18	68.8031	10310		147.28	129.006	1.36453	11.3215	2527.8		0.846435	84.8254	1.05426	13.0242	1528.52		64.0378	149.637	1.51322	19.5858	1922.34
		116.949	123.464	1.39173	18.4928	1794.52	229.164	71.4395	10343		124.337	116.637	1.36338	9.14481	3024.6		167.803	98.7564	1.12767	10.9675	1980.3		29.9166	109.515	1.11567	11.1749	1782.68
		111.106	89.6361	1.19778	16.3768	1446.5	206.875	86.0022	10346		158.303	56.1956	1.21142	16.6162	1342.14		34.1767	107.049	1.22642	15.5612	1577.7		37.2578	149.729	1.28343	24.8099	876.43
		168.653	91.987	1.52755	18.9815	2089.87	221.787	76.5805	10357		128.477	75.3009	1.17753	15.5977	1474.29		5.50192	102.409	1.14004	14.5371	1447.94		4.07217	143.691	1.18087	14.2904	1354.66
		137.199	81.2818	1.27479	14.7825	1653.09	221.549	76.8607	10358		138.868	88.1777	1.2182	12.0387	1842.51		38.7641	109.666	1.20063	10.6802	1972.55		143.223	116.923	1.05491	17.1337	937.382
		164.213	47.6444	1.1504	19.2687	1199.14	211.746	81.8815	10361		122.822	119.352	1.4056	26.013	1196.31		11.9528	125.548	1.32242	22.7897	1476.41		128.523	118.55	1.24503	18.5822	1255.84
		152.367	91.4797	1.31598	23.5523	1304.25	233.894	69.2103	10361		127.098	112.926	1.37298	24.589	1144.37		152.695	91.6497	1.12896	14.3848	1427.61		122.882	128.017	1.20876	13.9391	1649.07
		149.893	63.7788	1.30534	18.5661	1463.07	212.067	81.98	10362		133.636	107.534	1.5908	24.1367	1442.44		175.127	153.748	1.26565	9.5345	2571.72		151.501	128.796	1.09564	8.60695	1905.1
		157.371	68.0758	1.19009	17.6611	1373.96	233.636	69.2224	10362		159.206	99.6532	1.33121	23.5369	1096.87		60.7014	170.122	1.51622	9.89594	4554.28		105.1	84.0921	1.18786	8.79029	2826
		157.757	83.7297	1.28594	15.8375	1682.53	222.135	75.9331	10373		159.798	98.3786	2.03777	27.5578	2525.1		174.506	97.0788	1.17968	14.2423	1465.31		174.012	86.214	1.12477	14.6698	1354.58
		172.061	124.979	1.41605	18.7394	1532.19	222.466	75.419	10374		147.845	137.295	1.52351	17.4375	1934.36		39.3311	135.972	1.33286	9.03574	3061.38		153.654	75.852	1.29577	18.902	1424.58
		155.477	89.5805	1.35512	19.7657	1585.04	221.68	75.6815	10375		126.217	132.069	1.23419	17.7955	1347.83		138.451	153.383	1.2575	12.9471	2002.01		134.438	121.544	1.14511	16.4502	1346.6
		156.916	146.207	1.44038	21.7387	1490.65	222.238	75.938	10376		136.197	107.267	1.20206	13.4133	1657.36		173.327	116.125	1.22181	13.7619	1693.11		61.8795	139.559	1.02795	23.3848	800.422
		128.956	90.4133	1.4677	20.2182	1621.05	221.976	76.2386	10379		123.42	86.6378	1.11353	14.871	1266.99		159.44	148.013	1.25209	13.2372	1758.13		74.3122	89.6377	1.09398	10.9046	1639.41
		134.251	84.0036	1.40234	21.6065	1400.98	221.999	75.9315	10380		68.3557	137.701	1.1183	22.0625	929.81		139.29	106.465	1.29532	16.1447	1693.3		84.5503	103.84	1.23174	11.8322	2015.74
		170.561	125.013	1.3681	18.3024	1738.7	222.081	76.2862	10381		169.212	109.178	1.43577	24.8385	1323.99		14.4679	116.999	1.36183	21.3782	1597.89		176.687	110.924	1.12727	16.6106	1328.11
		136.585	155.489	1.37602	23.1454	1216.17	222.039	76.0153	10382		142.868	118.961	1.39068	20.7358	1345.51		10.5814	140.323	1.20896	13.9391	1729.91		16.9768	98.4285	0.970139	13.3951	1075.65
		153.642	98.3688	1.71455	17.4358	2801.86	202.099	88.8993	10437		140.436	92.8684	1.30582	24.5054	1225.27		54.0369	122.782	1.32751	11.6372	2754.05		19.4689	90.9783	0.98455	12.6688	1227.91
		135.124	102.863	1.79278	19.9293	2762.49	201.804	88.8293	10438		121.712	99.6189	1.26197	21.4357	1208.61		43.6437	140.124	1.38019	20.1228	1704.51		87.2542	39.9957	1.06313	17.8074	1150.06
		138	117.728	1.5145	18.4527	1887.38	202.077	88.9013	10440		2.60115	131.766	1.4555	23.5164	1647.04		53.69	123.264	1.12136	13.4791	1968.75		17.8173	126.787	1.09027	16.548	1100.47
		129.985	98.905	1.14988	19.7354	1174.63	230.024	70.9878	10468		10.5466	120.411	1.7633	31.7424	1456.77		179.73	119.347	1.16606	9.86438	1946.69		164.18	95.6895	1.28791	17.4094	1726.27
		128.098	92.6324	1.13203	16.726	1323.42	209.639	84.0768	10534		114.527	144.463	1.38346	14.6233	1804.88		6.99632	113.19	1.20948	13.2026	1796.15		164.172	78.4157	1.17825	22.8526	1080.93
		114.249	98.1357	1.79462	24.1163	2124.09	223.815	74.7541	10549		153.936	133.618	1.53916	20.3848	1843.34		55.6051	68.5818	1.23902	11.6184	3337.4		124.724	117.374	1.245	10.0816	2490.66
		122.131	108.758	1.74896	37.5669	1578.29	214.716	79.8533	10550		154.917	99.0293	1.45127	16.2407	2012.91		55.9502	48.0727	1.15781	11.2547	2141.04		33.796	145.019	1.11919	23.3164	759.634
		124.4	95.3339	1.29397	8.04538	3506.23	217.903	78.1031	10594		129.878	150.121	1.18874	10.2106	2092.73		34.842	125.813	1.27317	13.8608	2272.62		113.764	88.6834	1.21005	12.1963	1802.48
		120.5	40.6061	1.13303	16.1752	1355.55	210.298	82.1607	10601		159.12	107.127	1.0611	18.1491	855.602		54.0368	112.629	1.17495	23.0536	1572.48		128.268	125.796	1.1493	7.00635	2990.58
		159.863	95.4029	1.19366	10.9181	2189.23	229.214	71.3306	10649		52.6262	115.166	1.15522	21.4445	930.492		4.29475	118.281	1.25139	16.3641	1527.86		101.675	103.557	1.11112	10.3408	2476.33
		145.926	168.883	1.68857	19.9308	2285.54	224.423	74.3418	10659		144.444	155.431	1.46545	16.1788	2151.64		93.9992	114.711	1.06663	23.4104	1024.62		32.7845	83.9748	1.23457	18.2355	1422.58
		141.312	86.5692	1.25108	20.7355	1307.14	214.74	80.1471	10714		127.131	138.833	1.77245	22.1033	2662.09		102.899	145.007	1.46418	14.5111	2083.65		62.4657	171.172	1.35316	29.2164	941.554
		127.136	103.051	1.51733	29.4138	1358.12	214.387	79.789	10715		135.442	120.82	1.35176	14.7693	1934.35		170.6	84.1035	1.15034	15.0002	1122.78		100.193	62.9095	1.14883	8.86563	2766
		105.929	89.7856	1.31421	24.7598	1195.47	223.74	75.0358	10723		134.039	116.115	1.33285	16.6826	1753.35		178.002	92.6846	1.18954	9.4101	3322.23		58.9327	101.829	1.10954	17.853	1039.14
		161.796	115.061	1.14294	11.7503	1858.68	231.504	68.4781	10792		11.4425	137.967	1.4895	24.269	1281.52		18.9289	98.7148	1.12248	13.9604	1384.11		77.148	65.0473	1.2284	10.9705	2422.14
		130.499	102.051	1.21265	10.4067	2541.75	231.611	68.4754	10793		133.329	92.4973	1.1009	22.1831	954.485		57.5981	60.9234	1.06211	23.4916	796.157		103.391	120.869	1.23034	15.9131	1316.28
		107.956	107.14	1.27618	15.3783	1756.51	231.581	68.2312	10794		6.24983	144.578	1.17125	17.8845	1036.74		6.51743	126.284	1.44099	20.2567	2080.02		66.0449	40.6994	1.18457	23.2176	1116.64
		113.291	24.9507	1.11279	20.8478	1105.2	231.793	68.5443	10795		59.3733	129.832	1.68697	21.3482	1959.55		82.5197	129.628	1.61805	11.9696	4083.84		98.9627	119.492	1.16838	14.2017	1384.19
		98.986	161.277	1.94611	20.1828	2876.72	222.271	75.7585	10799		77.6824	116.224	1.39804	15.5303	2035.99		175.201	139.585	1.1655	11.8241	1805.69		91.09	137.897	1.19993	12.6854	1958.15
		151.172	69.8065	1.31938	18.6419	1528.07	222.222	76.4771	10800		138.421	134.888	1.33297	14.9298	1819.1		75.9148	74.7639	1.16009	8.74401	2720.55		37.703	119.718	1.10922	11.0336	1904.71
		156.805	59.1716	1.53015	21.8783	1866.56	222.064	76.5797	10802		129.369	112.446	1.41899	22.2544	1224.19		52.8728	157.397	1.23351	21.6927	1060.72		88.1445	126.619	1.29335	28.7654	822.218
		154.204	119.056	1.29437	16.051	1641.45	221.745	76.7615	10803		127.413	132.935	1.25758	15.9122	1489.81		160.946	107.152	1.12758	19.826	1024.06		49.4169	163.668	1.12511	19.7297	930.106
		128.544	122.837	1.39957	23.6752	1281.94	222.187	76.5752	10804		173.059	133.044	1.66522	19.7153	2302.68		71.328	114.633	1.26213	10.6978	2316.5		137.294	98.8929	1.24413	16.6221	1549.42
		117.014	152.5	1.55645	21.0871	1932.42	221.996	76.5926	10805		106.282	116.871	1.47599	17.9664	1759.06		45.0865	88.9591	1.06783	17.9136	963.045		149.689	115.423	1.22525	13.5198	1843.88
		154.849	116.253	1.10462	20.8605	955.148	230.751	71.3644	10814		126.078	102.28	1.43146	36.5728	796.469		64.8026	121.826	1.13072	12.2952	1389.86		137.282	100.541	1.30103	14.9137	1888.89
		139.738	134.058	1.35138	15.5684	1717.61	224.837	73.786	10822		127.857	102.104	1.45746	22.8481	1427.37		100.361	79.0971	1.34082	17.8091	1486.81		17.6782	107.244	1.08175	14.7535	1262.5
		71.0593	139.231	1.81073	27.3742	1859.59	201.073	90.9736	10824		142.644	93.7057	1.34565	22.121	1318.95		48.223	103.771	1.27239	17.5776	1801.35		9.80199	87.3423	1.15717	23.7788	820.785
		75.322	96.8825	1.11185	23.307	869.279	201.007	88.5884	10840		158.62	96.0168	1.35827	16.7069	1511.43		44.9214	117.371	1.1636	12.2214	1917.64		65.0052	98.3783	1.1539	18.837	1228.56
		110.971	116.416	1.08365	10.7538	1609.19	200.766	88.3023	10844		163.739	110.042	1.42498	18.1646	1579.02		179.322	161.015	1.49719	16.0352	2469.51		158.622	121.553	1.01246	12.978	1270.89
		92.356	113.37	1.15584	10.1829	1890.08	200.888	88.0921	10845		122.957	96.9275	1.5661	15.3828	2399.05		179.725	109.433	1.01269	15.2218	1324.41		167.15	117.25	1.19222	15.5697	1260.11
		14.0168	150.488	1.30036	14.6231	1575.39	200.988	88.3924	10846		146.976	56.3601	1.36219	29.6153	946.646		139.454	129.854	1.3643	24.8332	1218.61		72.8456	99.4309	1.09846	10.1266	1964.81
		135.62	165.747	1.47735	22.9861	1370.67	211.168	82.9655	10875		132.039	124.861	1.20344	33.7862	552.086		110.401	105.161	1.26598	9.99347	2653.82		64.7135	80.2872	1.11127	7.52368	2418.49
		142.947	69.5823	1.36437	16.3062	2001.34	202.227	88.4699	10896		144.077	105.023	1.41663	19.5408	1722.89		27.3745	103.552	1.38776	15.6468	1939.16		125.826	92.6912	1.15959	15.4809	1315.62
		135.946	123.878	1.26831	18.4499	1440.11	204.355	86.9441	10904		133.589	110.05	1.19994	14.5904	1577.1		37.8076	131.783	1.37462	15.017	2047.17		132.711	122.681	1.14182	5.87353	3478.18
		139.817	84.2013	1.22954	16.0221	1434.93	204.209	86.9227	10905		131.36	119.687	1.1918	13.6839	1579.05		23.0918	141.872	1.46149	19.1951	1749.83		119.806	76.5249	1.13673	8.57105	2177.98
		125.66	124.746	1.31115	13.3042	2216.7	232.072	69.9853	10905		124.005	139.721	1.44048	13.2925	2553.7		42.4432	137.622	1.12914	7.98768	2175.26		105.102	119.056	1.16511	9.38392	1729.75
		126.898	117.215	1.08677	20.3086	1332.42	231.422	69.7362	10907		143.677	88.9143	1.29123	12.6513	2132.15		45.0168	150.475	1.7284	23.756	1578.14		89.3141	103.088	1.25324	30.3724	659.925
		132.34	69.9369	1.4927	26.9078	1464.08	208.09	84.0916	10918		133.075	121.441	1.43084	13.7209	2556.45		41.7903	124.038	1.18478	9.04882	2353.64		138.798	98.3187	1.13561	16.9064	1143.94
		130.821	149.767	1.22605	20.4366	1297.55	203.789	88.3923	11008		158.313	97.6398	1.32796	16.5994	1809.61		89.1231	125.624	1.37299	10.302	2959.21		70.9877	134.99	1.46469	27.2904	950.081
		125.808	42.5495	1.55891	30.1406	1695.48	212.649	79.8914	11030		168.047	59.8064	1.08451	11.8248	1741.65		4.27732	96.3894	1.10597	19.066	2318.06		109.801	159.537	1.12788	11.7759	1442.69
		140.558	95.8065	1.42368	11.8079	2805.51	213.018	80.1446	11032		151.915	65.0541	1.28857	16.9127	1514.77		54.7658	18.4483	1.10339	14.9041	1593.19		162.353	135.7	1.00095	14.0605	1051.39
		153.71	72.9893	1.22932	11.3362	2167.44	212.967	80.0257	11037		83.749	149.814	1.86706	23.9709	1957.81		65.3646	128.535	1.25878	9.77802	3104.67		2.36982	138.376	1.2065	23.9014	858.142
		113.759	70.5924	1.27004	21.7094	1183.13	225.984	73.9749	11038		130.829	149.254	1.33357	22.2988	1168.02		79.3235	117.467	1.69441	18.8267	2803.39		68.8223	111.178	1.11723	5.47433	3304.28
		137.622	122.683	1.2797	26.3621	960.018	205.524	86.7063	11044		153.26	112.596	1.19499	18.9356	1073.28		69.9882	51.1439	1.26775	9.72804	3447.53		81.7145	8.94775	1.11293	15.2772	1495.71
		156.191	117.921	1.29639	11.0532	2298.83	205.264	86.7378	11045		151.161	127.65	1.59269	19.6429	1724.68		54.9141	70.5656	1.14771	9.51604	2360.16		168.662	132.348	1.15234	30.3275	592.026
		155.633	83.7155	1.27143	11.9834	2425.02	205.624	86.691	11046		136.041	109.56	1.20719	18.0211	1248.68		12.9604	67.0916	1.12457	15.0531	1664.59		156.773	116.168	1.30064	12.8156	1873.49
		170.903	137.082	1.25225	19.314	1369.51	205.89	86.4879	11047		55.7532	82.723	1.51681	22.5042	1495.18		59.057	76.5683	1.24538	10.7572	1990.32		147.23	129.598	1.15181	16.6784	1258.79
		150.383	132.584	1.39584	23.3339	1706.74	217.266	77.6326	11048		145.033	101.998	1.30949	23.9101	1177.98		23.5014	109.2	1.21508	12.4919	1533.79		128.691	121.259	1.04729	14.1925	1153.64
		153.993	83.4033	1.12861	17.8545	1158.46	217.362	77.6125	11050		138.877	120.514	1.6402	22.5163	1700.34		77.7474	71.764	1.39925	11.9638	2678.02		143.306	152.595	1.26843	17.2301	1613.03
		119.981	108.164	1.23396	12.4159	2115.17	232.503	69.628	11064		133.503	143.496	1.64254	28.8986	1451.82		105.986	86.2615	1.17963	9.99357	2129.48		146.138	126.524	1.27519	12.239	1948.13
		143.36	71.1192	1.14234	20.0546	986.771	229.267	71.7803	11111		107.551	68.9207	1.16406	18.0026	1429.71		10.9564	100.043	0.991628	10.9204	1513.61		9.68707	135.909	1.22409	15.1012	1428.99
		148.234	95.0168	1.15371	15.6289	1358.56	207.852	83.3073	11113		144.875	39.5976	1.46684	24.2328	1315.2		104.415	123.54	1.26609	10.4179	2277.05		89.516	107.418	1.5672	22.5732	1568.32
		164.038	141.765	1.1829	16.6592	1144.63	207.784	83.2555	11114		164.339	145.605	1.66813	26.0023	1838.8		66.5776	96.5564	1.40892	12.8493	2975.8		146.41	105.462	1.08628	14.3986	1733.18
		131.464	103.18	1.33009	9.7066	3129.61	202.898	89.2615	11145		22.2334	172.334	1.31801	20.7252	1312.45		170.462	160.326	1.32689	9.44867	3298.07		129.226	128.916	1.09713	26.0831	915.484
		99.1114	112.158	1.19074	18.8431	1136.31	210.917	82.5623	11184		120.146	130.955	1.67753	27.6046	1754.49		98.7435	83.5765	1.15187	15.2974	1108.59		105.527	20.7819	1.06278	15.9292	1482.81
		53.6049	160.472	1.37749	25.1298	1073.39	212.479	81.2022	11187		122.434	118.031	1.57336	16.6193	2114.65		26.7523	119.619	1.3422	21.1495	1260.06		138.645	87.1677	1.10009	13.7849	1313.66
		126.515	114.78	1.2408	18.9	1365.7	217.321	78.5798	11209		169.478	152.178	1.52056	22.4696	1724.62		33.0427	111.264	1.12343	13.4391	1316.8		146.021	121.098	1.12267	15.8763	1350.74
		150.317	109.186	1.08546	16.7246	1082.69	219.638	77.2916	11219		140.256	48.5611	1.07426	23.6155	841.372		0.275366	145.603	1.34646	13.6604	1843.77		119.47	120.037	1.07272	13.1093	1378.21
		126.271	95.3009	1.20987	24.2116	975.92	219.469	76.8688	11222		119.537	146.363	1.1993	22.6738	809.373		12.7094	129.559	1.26715	11.8658	2934.53		119.042	62.7921	0.958837	15.289	1194.94
		156.214	110.237	1.16816	19.8675	1311.45	223.564	73.8387	11223		117.294	126.771	1.32633	24.3805	1161.16		95.6659	126.518	1.21103	19.9374	1362.07		112.916	74.2833	1.06399	12.8174	1564.51
		124.903	117.556	1.20046	14.7624	1726.78	223.649	73.8562	11224		118.742	117.687	1.0877	21.5136	857.442		63.7739	66.4009	1.10399	22.1289	1002.32		143.338	161.218	1.56544	18.5362	2389.45
		141.406	121.794	1.12258	11.9827	1472.03	223.641	74.0383	11225		166.548	137.125	1.64347	26.1273	1529.65		176.641	81.2586	1.27965	18.2027	1554.02		138.311	67.0314	1.08575	14.2909	1411.15
		119.21	149.81	1.18509	9.35643	1978.13	223.659	73.9233	11226		164.351	146.923	1.20732	21.872	960.625		98.9231	88.5446	1.21048	16.7843	1524.69		115.064	123.914	1.11953	14.0394	1273.5
		171.257	68.9623	1.08285	19.6478	938.703	223.609	74.1077	11230		135.788	102.84	1.37164	12.4141	2257.32		22.6841	125.143	1.36185	10.7173	5276.77		114.034	92.8069	1.08818	16.8072	1026.2
		147.573	53.5788	1.12727	15.3426	1163.43	223.797	73.8831	11231		86.3717	125.538	1.17278	21.4768	1053.81		101.111	112.37	1.30016	13.6625	1882.49		110.223	97.9475	1.11204	14.7392	1163.79
		126.907	144.376	1.22633	18.5074	1137.15	205.905	86.6111	11241		104.743	121.439	1.52715	20.317	1914.14		162.847	128.703	1.51674	14.4228	2936.73		95.6542	129.713	1.31906	12.4147	1816.98
		160.084	99.2186	1.40729	16.2173	1619.15	205.734	84.5491	11244		132.764	118.816	1.88282	15.9565	3534.54		2.24745	40.5494	1.09844	8.96371	3347.68		136.794	83.9284	1.07091	15.1068	1233.18
		157.672	104.888	1.37059	24.087	1302.22	232.136	69.3586	11248		134.221	147.966	1.41107	26.7351	1279.54		154.24	95.7178	1.2684	14.5627	1763.78		132.156	119.511	1.32991	32.3856	1166.23
		134.777	122.417	1.23226	15.4307	1773.23	232.199	68.5312	11272		113.556	116.45	1.23114	28.1056	911.144		114.45	126.306	1.13571	7.19613	3048.23		143.413	129.187	1.04059	22.7656	755.183
		163.306	106.334	1.73188	26.3224	1506.52	224.564	75.0277	11298		153.262	37.611	1.3739	15.9338	2154.16		122.079	102.689	1.05675	12.4995	1784.49		134.045	122.913	1.21544	13.9044	1696.07
		125.216	60.6442	1.25045	21.0964	1267.95	222.642	75.2829	11303		130.839	129.456	1.67377	14.3483	3430.52		1.00515	149.083	1.18706	9.5945	2877.14		161.274	149.477	1.24045	17.6583	1185.76
		111.641	85.0362	1.16809	14.5943	1545.39	213.74	79.557	11323		152.329	113.345	1.74487	15.5572	3256.87		28.1697	131.728	1.22068	7.80969	3000.87		16.8308	142.523	1.34161	29.6863	848.603
		125.178	134.164	1.17439	24.5023	857.782	234.911	67.014	11332		78.812	141.126	1.98198	38.0185	1447.21		58.5139	103.287	1.18109	9.73062	3432.18		123.561	105.535	1.08582	21.4691	739.103
		126.888	77.2149	1.14495	11.3121	1793.68	234.688	66.8604	11333		103.599	80.2612	1.16622	19.4382	1070.36		62.2124	113.054	1.29985	9.23372	3949.11		85.8307	129.403	1.25221	23.3443	981.068
		103.084	99.6151	1.19103	12.7333	1712.13	228.828	70.6177	11342		109.826	92.8105	1.23296	20.1748	1149.63		26.5921	133.136	1.38832	23.108	1211.5		72.1411	90.588	0.993301	15.1993	940.159
		120.383	74.0937	1.2012	27.2015	873.237	207.706	85.059	11362		150.364	143.863	1.49275	24.5852	1276.15		170.735	132.827	1.48057	20.8595	1861.4		69.2501	73.9234	1.06884	22.6484	780.351
		129.353	98.4421	1.36822	18.8572	1465.25	206.141	86.926	11367		173.363	104.258	1.15087	17.3535	1136.21		108.895	128.812	1.25592	9.11317	2579.36		163.715	89.3762	1.12275	17.3002	1176.95
		159.017	44.8351	1.51224	17.9025	2351.34	205.855	87.1132	11370		14.2695	140.365	1.10846	19.0598	985.187		27.7687	127.88	1.27679	16.6537	1462.26		71.9082	141.421	1.03788	10.9395	1338.26
		116.966	52.1019	1.09363	17.0391	1158.66	212.762	81.4592	11372		175.99	131.068	1.13907	18.7456	1064.03		49.4405	82.7555	1.13705	22.5317	1009.39		176.789	98.8376	1.11863	14.7135	1319.29
		134.286	131.851	1.71449	16.0287	3997.77	226.803	72.8793	11376		160.782	108.801	1.49227	20.5927	1464.06		59.7728	79.0401	1.28935	7.42971	3548.69		3.56287	112.632	1.2465	14.5102	1728.6
		103.551	111.081	1.52831	19.1955	1748.42	205.49	86.5375	11386		131.356	115.302	1.45041	22.7219	1201.07		10.4939	131.742	1.83493	19.4949	2544.26		2.05989	86.5661	1.18904	13.2034	1853.77
		125.685	70.3265	1.38822	17.9707	1783.22	217.625	78.1754	11394		140.799	86.55	1.4566	21.1751	1516.78		50.4	19.0824	1.04	24.767	705.898		100.616	126.243	1.27409	26.8817	734.689
		129.484	43.7289	1.197	21.2628	1210.18	218.383	77.3274	11399		148.893	152.003	1.48055	22.977	1366.32		125.859	92.8324	1.21418	17.6565	1171.7		152.671	105.986	1.08279	18.2154	1226.96
		154.135	83.2557	1.27151	13.1908	2391.11	223.691	74.3383	11409		163.441	134.076	1.41778	23.2918	1485.36		70.459	147.296	1.1943	14.3026	1148.97		157.68	91.7913	1.07403	20.2543	1211.63
		112.144	137.184	1.30841	19.1929	1443.73	213.399	81.8214	11419		31.7701	156.11	1.4512	16.3034	2032.7		92.1138	140.593	1.33896	17.8561	1291.64		157.477	103.035	1.19997	10.575	2019.13
		98.2415	117.198	1.2799	10.3357	2977.38	213.037	80.8147	11420		114.916	163.794	1.52659	24.4877	1617.09		13.0257	84.3119	1.08878	12.9943	1795.44		35.5927	131.227	1.10369	9.15605	1907.42
		118.002	113.689	1.18775	10.0771	2633.44	213.324	81.2874	11421		114.223	136.671	1.24644	24.6517	850.389		59.7417	58.2643	1.17402	17.3818	2060.29		32.3824	143.557	1.15225	8.89267	2311.12
		112.619	122.351	1.35765	20.029	1532.99	213.158	81.717	11422		103.413	62.7486	1.60309	34.213	1075.14		22.7548	76.8128	1.17146	9.76863	2129.74		0.171643	141.272	1.13187	6.66799	3019.9
		123.619	80.962	1.21501	13.2785	1764.38	217.983	79.0081	11430		1.75032	147.812	1.50818	24.2592	1496.41		54.9038	102.74	1.20427	8.31761	2788.52		140.003	105.172	1.01587	11.7499	1323.29
		111.721	96.6857	1.61583	28.6314	1355.84	201.636	88.474	11433		135.126	127.141	1.21345	19.1458	1151.58		91.2764	148.779	1.31746	32.3929	1755.24		126.292	94.6929	1.12485	13.3744	1324.86
		114.74	95.802	1.04921	18.9322	1018.5	220.648	76.3917	11446		92.7854	113.6	1.38701	20.3115	1750.06		63.5078	101.275	1.65298	9.14822	7520.85		125.805	146.89	1.27416	25.8788	1041.48
		115.33	73.6036	1.24222	15.1155	1760.58	221.376	76.0876	11447		133.066	83.4855	1.37745	17.636	1693.07		61.3907	107.476	1.37503	7.84622	4562.11		128.25	83.7754	1.10016	11.1697	1639.19
		151.705	91.7584	1.02088	18.4666	1028.93	233.918	68.7003	11463		125.809	111.777	1.20492	21.7426	996.002		32.3365	155.834	1.33809	12.9564	2094.8		125.402	116.698	1.21036	14.4702	1640.11
		9.56922	89.9502	1.08353	16.2993	1285.92	233.798	68.5412	11464		158.731	153.085	1.22368	18.4878	1196.14		28.5558	120.903	1.20852	12.2944	1873.54		126.183	97.3789	1.18806	11.8786	1869.09
		162.331	118.97	1.42756	23.1152	1480.8	202.276	88.9021	11469		139.271	134.48	1.37801	26.0176	1209.39		44.2754	110.797	1.02668	20.8625	803.57		135.871	91.7127	1.11918	16.216	1131.08
		67.8127	141.126	1.55792	23.1018	1573.07	202.773	88.1779	11472		164.833	164.136	1.20742	18.7472	1324.2		64.9589	73.9723	1.08542	13.851	1427.94		133.935	145.405	1.43224	33.9712	759.676
		104.984	79.4943	1.24214	17.1885	1354.52	208.574	84.2981	11475		152.008	121.63	1.11495	21.1222	1048.77		3.2509	97.4009	1.2891	13.8467	2369.29		177.702	116.401	1.40675	31.1542	845.792
		103.313	84.2416	1.33528	20.484	1383.63	208.857	84.1372	11476		49.709	162.419	1.22251	14.3002	1669.72		116.883	126.473	1.33573	8.61206	3632.76		137.96	113.751	1.13264	14.9138	1229.54
		136.98	124.98	1.24368	11.9105	1788.9	221.422	76.7235	11579		103.655	94.5955	1.33661	11.465	2549.58		34.8342	128.363	1.12958	11.3362	1855.03		120.183	88.7274	1.19731	19.2243	1036.24
		112.501	46.7798	1.22264	9.34656	3075.82	208.77	84.1827	11581		108.518	61.7666	1.29756	10.9183	2545.37		70.1111	144.186	0.784778	19.9707	554.313		53.4129	143.588	1.22456	18.9468	1222.14
		123.702	86.5199	1.43226	19.785	1603.2	208.842	83.7911	11582		109.516	85.5661	1.42415	12.5882	2612.4		67.8357	28.3684	1.11431	14.0271	1605.73		153.178	85.2789	1.04148	17.4893	1235.46
		146.163	8.43439	1.31945	25.6713	1107.75	228.562	72.7333	11612		126.137	107.569	1.1717	18.2787	1230.33		89.114	94.002	1.18865	11.2732	2210.12		167.194	119.2	1.14398	11.0908	1887.53
		165.19	120.781	1.27748	12.4224	2232.9	221.552	77.1933	11619		168.111	101.894	1.20879	17.7305	1439.18		99.0635	117.053	1.28281	6.36385	4780.25		148.131	111.435	1.14126	19.6761	1070.85
		92.1093	123.402	1.25282	19.0245	1190.2	204.33	86.9763	11627		167.207	132.451	1.4978	17.8764	2081.36		75.4838	142.451	1.35699	8.43454	3749.67		147.615	148.485	1.2447	7.72088	3463.42
		78.1293	90.4034	1.20346	17.3726	1204.57	204.765	87.2774	11634		31.8083	116.523	1.6945	28.3545	1601.48		65.4988	114.189	1.28387	10.6724	3229.56		130.212	120.623	1.2531	6.73167	4043.78
		66.0898	114.698	1.21773	11.7927	1737.06	204.202	87.1982	11635		161.524	117.309	1.4633	15.8926	2088.91		52.9273	86.9811	1.172	14.3141	1752.94		152.182	114.878	1.14065	7.40645	2740.29
		118.611	151.765	1.32419	17.504	1333.68	203.979	87.6052	11636		148.525	111.26	1.69263	20.8854	2105.31		68.9535	104.63	1.13667	18.7762	1214.12		139.568	101.904	1.04818	12.7655	1096.01
		153.698	104.641	1.23714	12.692	2089.95	225.177	72.6141	11636		140.09	95.7809	1.26537	22.1989	1031.26		3.54711	145.189	1.95003	16.2961	3879.68		135.016	57.7507	0.973698	15.7476	912.907
		155.188	100.079	1.15015	9.87364	2213.57	225.268	72.2097	11637		113.211	98.8154	1.36466	25.414	1214.25		70.1791	50.494	1.21881	6.8437	4682.96		144.921	18.5785	1.05806	19.4512	950.599
		82.408	145.91	1.23228	12.6395	1997.08	203.831	87.1724	11645		164.806	132.013	1.31149	25.3183	973.558		38.6033	145.249	1.40853	14.6078	2106.06		152.705	119.09	1.03694	16.3638	965.549
		80.6415	123.733	1.23218	14.6155	1690.59	203.892	87.4213	11646		116.833	135.811	1.14256	21.524	1052.31		61.8241	149.829	1.52948	28.0163	1241.17		91.4758	110.396	1.31247	13.5898	1925.45
		124.248	84.5593	1.87254	24.7674	2181.81	217.96	77.5903	11652		7.42643	138.955	1.48831	17.0909	2036.36		65.4702	105.479	1.22582	10.7241	2860.28		104.204	110.072	1.32973	12.915	2015.46
		91.2394	111.938	1.39299	20.812	1434.77	203.807	87.4257	11654		106.541	172.802	1.6018	18.4583	2252.55		131.188	135.236	1.25052	17.9608	1290.64		113.274	88.7446	1.16173	9.68064	1928.1
		153.803	127.253	1.41418	14.5757	2184.41	227.982	72.1773	11669		155.213	108.626	1.22673	14.8964	1350.52		7.9152	171.291	1.42208	10.2424	3201.66		112.078	95.0713	1.09122	15.1333	1207.13
		87.1862	72.1827	1.45878	25.306	1412.33	209.317	81.9907	11694		158.996	134.537	1.28411	16.5711	1517.67		23.2291	109.213	1.04508	23.4543	1314.91		153.207	121.755	1.16108	18.6508	1005.7
		111.541	100.907	1.13177	15.4281	1363.55	215.351	80.3798	11704		144.889	118.765	1.2855	15.6947	1558.8		11.0052	109.315	1.3432	13.8122	2283.19		146.817	112.1	1.15183	16.6264	1451.42
		142.155	153.311	1.48328	24.4302	1560.17	211.943	81.0396	11714		129.596	74.3139	1.19795	10.26	2399.24		174.015	125.373	1.22558	16.1511	1555.67		29.8707	111.416	1.14841	16.7574	1074.42
		125.462	69.9187	1.26806	24.6301	1049.59	233.798	68.6485	11735		125.46	52.0391	1.19286	11.1548	2075.77		13.9736	100.3	1.07098	13.4855	1335.11		117.339	96.0219	1.03013	14.2698	1135.88
		150.885	135.744	1.12032	19.4917	1075.35	234.46	68.3295	11740		129.858	71.3257	1.32201	14.2222	1833.52		33.572	144.145	1.17084	16.4325	1425.14		111.916	121.657	1.2158	10.2112	3046.38
		158.049	123.748	1.33698	24.3977	1221.04	233.736	68.3542	11741		128.764	85.7016	1.28961	14.6067	1718.99		52.7305	136.372	1.15361	16.3239	1856.22		123.841	120.366	1.15705	8.92767	2186.06
		102.354	137.974	1.06505	27.775	807.332	234.531	67.6962	11742		139.402	103.128	1.36828	18.3898	1587.56		107.791	68.9229	1.27944	12.7189	2230.93		145.799	105.786	1.35666	23.429	1071.77
		143.666	69.8415	1.39726	17.6921	1768.85	221.248	76.9234	11774		151.899	163.311	1.42755	19.6141	1575.48		8.44329	93.3809	1.22262	13.8145	3430.64		123.932	89.539	1.00587	14.9824	973.355
		65.4581	145.728	1.22289	26.8308	801.246	220.425	76.6614	11824		112.987	56.1232	1.29385	21.0497	1319.14		34.5577	147.666	1.35849	12.7994	2563.26		73.3596	100.626	1.01614	16.9553	943.522
		115.294	54.6956	1.19185	16.1837	1528.27	230.927	69.5141	11875		121.318	110.362	1.39229	22.3706	1179.23		177.096	96.9918	1.21913	17.4984	1731.15		56.1811	105.336	1.18272	17.2353	1213.03
		89.3138	93.906	1.55446	20.6886	1886.29	222.719	73.6819	11888		118.435	106.453	1.24	14.448	1457.88		1.64876	172.098	1.30752	12.892	1943.44		70.7215	146.426	1.28808	13.0337	1870.13
		124.555	92.1204	1.2951	13.2325	2128.6	207.37	84.9367	11893		127.546	72.0292	1.42965	24.7768	1246.72		98.4016	120.419	1.44165	14.9592	2168.16		116.202	128.74	1.28711	14.676	1727.34
		141.347	108.084	1.21752	10.5721	1983.05	207.683	85.0963	11894		118.575	105.707	1.07315	23.4758	909.85		109.022	115.528	1.2925	18.7033	1545.89		153.4	121.794	1.23977	17.9262	1491.51
		144.341	109.838	1.17373	10.447	1837.12	207.746	85.0653	11895		123.088	143.448	1.28234	11.9139	2274.08		90.2664	98.2762	1.22834	9.5567	3560.05		148.388	107.611	1.17823	15.2261	1385.35
		74.0471	153.595	1.33481	19.7772	1276.69	207.364	85.1134	11896		103.128	143.895	1.14511	19.6632	1040.23		82.1946	96.6099	1.30808	11.7619	2194.41		140.1	94.3817	1.07898	12.3188	1397.97
		10.621	130.243	1.53611	26.1701	2021.81	232.56	69.2518	11911		126.909	88.7648	1.96668	27.9064	2172.08		31.3269	80.699	1.4467	22.2075	1514.35		133.831	123.998	1.26825	14.398	1652.57
		147.631	65.9232	1.28003	17.9244	1876.89	232.578	69.2792	11912		126.246	95.1629	1.13578	25.5496	795.069		78.1468	80.3998	1.20731	6.37206	4313.14		145.878	136.803	1.11409	12.4595	1561.84
		140.37	65.5055	1.40942	22.4739	1685.82	232.647	69.048	11913		50.0373	156.197	1.65887	34.0666	1102.22		73.411	55.3247	1.50275	10.6083	4243.07		126.729	89.4525	1.22605	14.0255	1772.8
		158.317	75.0379	1.16178	15.3577	1516.5	232.371	68.8449	11914		131.729	56.5873	1.55252	27.4351	1365.55		29.3151	158.233	1.12813	15.5012	1226.79		114.755	155.91	1.11673	20.1585	838.384
		137.86	57.8409	1.20023	21.3142	1213.77	232.416	68.9081	11915		149.277	55.455	1.59853	30.4002	1110.34		71.9695	139.659	1.15253	11.1919	2133.84		171.687	103.285	1.04535	16.8031	986.427
		130.947	111.359	1.28857	17.3002	1460.26	223.542	75.0872	11917		146.481	133.265	1.42636	7.47487	5259.42		61.6496	92.6394	1.31595	24.0019	955.595		152.743	99.9783	1.20354	13.0234	1669.65
		124.879	103.785	1.40112	27.1834	1096.36	218.613	78.6276	11924		123.805	96.3255	1.338	7.47468	4371.66		19.4384	122.921	1.15736	10.3467	2614.72		29.6704	149.855	1.46456	30.6896	929.827
		123.284	36.328	1.26752	16.6135	1679.35	207.398	85.7055	11934		130.077	75.0156	1.31898	21.0445	1291.38		12.1329	129.746	1.23088	15.7271	1509.93		141.215	47.6612	1.09499	7.38444	2726.04
		68.6563	144.182	1.3271	13.1295	1946.43	228.023	72.8736	11944		134.598	103.511	1.28723	16.8679	1442.49		44.0027	117.278	1.21338	11.5045	2590.09		151.604	62.6854	1.04813	9.76281	1890.6
		106.158	150.247	1.27797	10.394	2509.25	227.764	72.7519	11945		125.932	127.173	1.518	15.1065	2398.01		2.27994	68.0211	1.26882	16.742	1599.75		19.1277	112.851	1.29059	18.8185	1534.34
		102.275	88.656	1.54552	32.1078	1240.06	202.579	88.3819	11957		92.7327	98.5747	1.41148	29.1396	1127.75		134.743	115.655	1.10288	22.2418	1371.58		107.107	134.044	1.58673	19.944	2192.6
		142.417	105.068	1.3593	25.4974	1067.03	202.475	88.7861	11986		140.316	101.122	1.21939	16.0127	1421		163.379	124.268	1.2667	8.94088	2864.92		179.774	122.914	1.19387	14.4457	1629.71
		115.324	151.071	1.43242	18.8307	1582.79	200.061	91.0663	12021		136.729	52.9827	1.43453	20.9727	1634.32		48.4666	117.037	1.12842	7.79371	2406.07		153.255	69.3757	1.06389	10.3173	1896.98
		121.343	93.1201	1.20171	11.593	1896.32	214.085	80.9044	12037		44.6342	83.6004	1.22378	14.3154	1275.07		43.5528	131.813	1.12731	12.742	1455.07		150.593	68.9439	1.11808	15.1237	1424.84
		120.922	80.3594	1.1093	14.641	1363	214.18	81.0938	12039		27.1093	101.128	1.15757	16.4814	1326.4		7.69415	102.543	0.982804	15.3049	1121.51		150.644	75.3005	1.07361	8.44406	2085.35
		129.061	50.7312	1.14126	17.8342	1156.95	214.321	80.5914	12040		41.5952	112.058	1.33399	17.5117	1708.07		142.588	165.874	1.53045	21.213	1678.87		151.53	97.4221	1.0415	11.4699	1880.66
		127.782	169.283	1.62951	22.6314	1809.07	225.305	72.2235	12094		41.1058	91.994	1.39803	17.0875	1979.63		172.643	155.72	1.4065	11.0279	2666.76		152.579	82.7331	1.14772	11.7716	2009.86
		146.766	104.69	1.18072	18.8325	1136.39	211.867	81.1285	12119		44.0183	89.2513	1.35093	16.4867	1715.35		111.719	108.567	1.12806	5.96805	3576.61		159.818	71.6141	1.17274	9.40739	2305.49
		164.405	125.51	1.1475	15.8113	1478.02	211.853	81.2977	12120		155.367	55.7631	1.21709	20.4128	993.665		92.899	88.3858	1.97425	32.9723	1639.15		157.897	122.031	1.19536	6.7665	4294.76
		166.435	92.5437	1.21432	15.4732	1510.7	211.886	81.3567	12121		8.11041	140.016	1.84363	24.116	2127.56		101.884	167.045	1.38323	15.1998	2177.89		150.767	82.881	1.14094	8.06054	2826.45
		155.52	100.558	1.21956	15.7908	1397.75	211.724	81.1113	12122		103.842	132.91	1.75689	31.4103	1456.26		31.3409	113.091	1.21306	20.3495	985.094		146.978	130.257	1.22895	14.1859	1727.1
		125.078	113.036	1.36745	14.5688	1954.09	212.028	80.8652	12123		151.791	154.187	1.40233	24.8521	1175.45		9.49326	118.824	1.2816	15.4822	2573.17		77.8446	108.056	1.04158	21.5287	737.928
		165.495	93.3754	1.22874	15.0106	1557.64	211.558	81.2422	12124		129.015	111.798	1.33747	11.5849	2719.45		176.706	70.5631	1.15376	11.5231	2368.82		59.4578	82.4649	1.30064	25.6733	1140.84
		148.977	91.9711	1.2119	15.8736	1442.9	211.715	81.0331	12125		97.3374	114.221	1.4375	19.7231	1693.72		10.785	103.155	1.22205	12.4157	1637.21		48.2084	81.8655	1.07405	11.6791	1513.39
		171.075	124.901	1.12373	17.1574	1096.42	211.46	81.3683	12126		132.822	82.6206	1.42992	22.7186	1324.61		25.3168	120.278	1.31198	11.3533	2463.15		49.1362	63.7548	0.956495	12.1791	1245.58
		164.809	126.881	1.17319	13.4218	1598.17	211.662	81.4494	12127		116.985	95.7937	1.20278	16.0466	1308.13		3.45457	145.295	1.49548	18.5549	2122.68		75.122	83.5045	1.26666	20.7239	1385.87
		140.008	125.992	1.36619	7.76897	4446.02	207.199	85.5921	12148		105.303	107.44	1.35301	23.1161	1166.58		51.1589	133.799	1.49608	26.4958	1111.51		99.8728	110.954	1.07384	9.40374	2334.6
		134.869	99.4901	1.35812	13.1924	2552.16	206.916	85.6301	12149		40.1295	173.376	1.36209	20.1969	1372.58		51.2449	79.9438	1.3127	12.7664	4715.45		103.71	91.5705	1.06531	9.54594	1959.4
		163.899	106.958	1.36126	27.7606	1053.08	213.769	80.4123	12151		165.849	108.884	1.28065	22.5761	1168.59		51.6074	45.1671	1.08309	20.4889	1044		103.406	103.379	1.01287	11.1681	1381.59
		140.814	108.733	1.61467	25.0594	1748.82	230.538	70.9425	12151		106.093	144.306	1.3852	14.5429	2034.3		53.9603	82.543	1.33558	11.6523	2562.33		53.1393	130.317	1.12672	13.0513	1620.2
		135.056	26.4411	1.36187	27.648	1184.59	213.386	80.2271	12153		162.613	58.7122	1.14449	23.003	1161.91		49.643	166.028	1.27846	16.944	1165.86		165.744	113.733	1.46421	25.8636	1083.74
		169.203	138.604	1.16463	13.7895	1463.27	219.378	78.3344	12163		148.918	140.495	1.43559	12.0639	2396.52		29.9987	105.484	1.45862	10.0003	3589.78		84.0325	118.629	1.4039	14.4627	1794.84
		124.805	115.809	1.33959	16.8608	1661.3	214.918	80.1435	12198		167.355	141.304	1.43576	17.9959	1727.26		59.7062	82.1293	1.23797	13.4662	2141.4		174.967	57.3309	1.06724	13.029	1694.83
		148.13	94.1854	1.2931	18.2745	1373.13	203.186	88.0458	12201		126.856	119.276	1.45969	16.9473	2056.26		64.3282	38.2748	1.05181	10.7498	1736.64		1.87171	126.247	1.15042	14.4823	1569.07
		38.9572	162.293	1.6785	24.3433	1718.71	214.629	79.7351	12224		142.703	88.6327	1.49718	23.9683	1609.43		115.807	163.742	1.27344	25.616	1112.72		84.8552	117.677	1.33748	21.1129	1268.32
		151.083	91.9953	1.05467	14.1507	1117.46	208.749	84.6834	12232		138.514	117.377	1.40011	26.013	1069.23		13.2554	111.913	1.31344	11.0177	2934.31		111.819	157.238	1.27578	16.9387	1575.44
		14.5984	135.554	1.44407	22.8594	1665.07	227.643	72.4458	12238		102.247	143.101	1.51989	29.0082	1166.22		122.619	137.234	1.37616	35.7863	874.413		77.4003	119.797	1.38779	22.5597	1368.67
		154.723	92.913	0.976556	17.0497	849.82	217.517	79.4151	12282		160.145	115.704	1.69845	22.9499	1934.9		16.8437	121.767	1.07238	9.97264	1695.14		164.591	136.004	1.10541	16.2952	1385.44
		107.827	73.4275	1.13871	17.0892	1419.86	219.66	75.8823	12309		120.759	80.3796	1.54015	18.1275	1835.96		39.6948	142.008	1.1758	23.7096	1443.45		68.9732	53.5899	1.14483	12.3293	1975.14
		123.767	113.821	1.61276	15.048	2845	229.812	69.9468	12322		143.626	8.31755	1.69941	22.9682	2307.27		6.63899	93.4389	1.30651	19.1178	1581.13		108.499	115.076	1.25612	6.41005	3568.61
		123.898	150.011	1.37653	23.5029	1249.33	230.967	69.6507	12324		114.533	84.91	2.15312	29.9009	2541.71		8.43316	77.2675	1.17449	13.7258	1579.59		109.832	114.794	1.1682	6.70886	3014.17
		48.3049	128.657	1.54115	23.4789	1730.46	233.764	68.5456	12326		112.238	100.174	1.13659	16.4273	1122.3		5.29966	120.737	1.17389	16.1857	1624.42		74.3583	127.581	1.22782	9.61529	2010.35
		74.973	136.23	1.47931	31.663	1085.7	234.635	68.3135	12327		161.48	147.939	1.58898	27.5879	1527.69		2.74733	106.577	1.38549	19.8077	1449.72		136.583	99.0309	1.10822	14.8878	1021.1
		176.204	143.227	1.35569	21.0222	1358.07	206.117	86.141	12342		134.36	94.9243	1.53165	16.7198	3085.64		44.8173	61.606	1.06268	23.4182	1200.69		148.434	115.014	1.16469	6.16608	3216.92
		20.5065	120.652	1.01589	20.8871	782.168	234.354	67.5998	12353		117.792	121.45	1.20564	17.294	1568.99		64.595	87.8904	1.18483	11.3797	2753.76		163.799	97.1504	1.23637	13.3239	1841.68
		149.556	77.6238	1.2046	16.3829	1423.56	223.486	74.576	12377		154.28	107.551	1.32419	23.8735	1268.05		31.1594	98.9405	0.881076	14.3002	1171.82		152.012	158.81	1.58698	36.2193	1066.64
		2.8879	150.73	1.36173	22.3152	1164.67	207.597	85.3706	12400		70.6565	128.103	1.12501	25.7669	1021.32		162.236	145.03	1.34347	20.5379	1879.24		86.6868	131.13	1.17082	9.633	2796.14
		129.745	73.0326	1.06236	17.6177	934.309	215.608	79.3981	12405		103.027	145.791	1.64816	27.5053	1277.71		86.7383	162.312	1.21769	21.0182	1252.24		35.8696	134.928	1.07767	18.0238	842.246
		143.058	124.243	1.58549	22.0199	1666.62	206.089	85.7049	12416		116.634	140.582	1.4386	13.6181	2351.35		147.18	151.702	1.26921	11.3735	2556.62		156.938	149.834	1.17967	13.5235	1427.22
		130.551	154.17	1.73845	23.566	2064.97	225.461	74.9282	12420		155.505	121.126	1.30096	19.1857	1256.66		8.40742	144.26	1.25606	18.354	2000.44		118.804	145.891	1.32801	13.995	1951.29
		127.227	114.187	1.22021	14.0351	1447.7	220.054	76.1391	12457		166.755	131.34	1.19675	20.2039	988.842		19.9434	115.888	1.41973	12.5007	2928.73		74.2966	132.875	1.17836	5.64769	4115.89
		121.649	137.364	2.19005	30.2918	2559.82	208.657	82.6269	12469		156.844	78.351	1.17626	20.9813	951.248		19.4425	127.797	1.23349	15.5267	1837.01		83.6229	134.811	1.17684	8.96469	2789.88
		129.431	111.831	2.039	32.4344	2008.67	207.198	83.977	12484		145.318	133.644	2.14052	19.8784	3430.51		7.80196	116.303	1.1766	10.6126	1979.31		3.07782	130.563	1.14372	10.7746	1985.02
		136.798	143.984	1.28061	14.8671	1530.65	203.722	87.8493	12501		101.111	138.815	2.22941	33.6953	2264.43		71.8793	86.5392	1.26878	9.52048	3371.63		102.959	156.159	1.18617	25.2223	827.372
		128.989	125.031	1.43052	16.9969	1717.06	203.512	87.8182	12502		130.21	121.732	2.31548	29.6516	3062.9		75.753	67.2446	1.15476	24.1558	765.44		153.728	126.985	1.26885	17.5525	1547.11
		111.212	160.91	1.50001	12.1878	2977.01	203.553	88.2655	12504		170.102	64.6218	1.11556	17.6718	1264.29		84.4602	60.1441	1.13345	14.7313	1596.17		156.315	138.253	1.2027	17.6336	1477.61
		45.6402	164.358	1.2958	24.9275	960.687	203.318	88.6216	12505		150.942	78.7715	1.15426	22.4003	975.96		7.93036	147.418	1.2071	13.5638	2355.97		57.0509	92.0102	1.06659	19.1884	929.33
		150.738	142.296	1.28648	21.6518	1150.91	230.667	69.653	12521		166.29	123.85	1.21616	18.4744	1262.17		130.433	146.728	1.25426	14.8017	2046.3		15.3316	154.357	1.45368	22.4403	1606.97
		174.393	132.299	1.13255	17.6816	1151.42	231.085	69.7499	12522		154.756	127.136	1.40148	17.2805	1783.62		179.073	131.61	1.1978	10.8017	2530.5		122.412	138.321	1.26167	16.0842	1502.33
		160.176	74.7549	1.07947	20.7526	1154.01	225.011	72.8553	12562		168.626	77.4326	1.44601	17.8415	2189.75		12.2807	120.308	1.32082	15.7529	1914.07		131.55	122.129	1.17926	16.2925	1320.89
		133.612	157.48	1.35351	27.2199	1358.9	224.99	73.2592	12564		150.85	50.0447	1.13049	23.7074	880.566		3.44545	140.404	1.21747	10.2563	2490.29		121.04	131.807	1.24849	21.0469	1421.64
		146.576	64.2007	1.07234	15.3687	1655.43	224.687	73.8978	12575		154.842	101.771	1.34737	21.3276	1510.98		9.52397	135.214	1.24447	15.8456	1555.64		129.05	103.617	1.0749	10.0097	1657.09
		120.863	76.5155	1.12394	9.36732	2107.67	213.608	81.1569	12585		130.97	151.219	1.57665	25.6048	1340.08		33.8545	139.71	1.06372	11.4583	2557.77		119.766	105.325	1.18923	11.016	1743.47
		113.052	102.401	1.21573	7.69848	3194.12	213.638	80.9342	12586		100.207	101.443	1.42396	29.0811	989.39		165.354	147.049	1.14924	8.52165	3195.66		107.782	92.1123	1.07987	14.448	1240.39
		115.511	94.6644	1.24311	6.88941	3676.72	213.91	81.2857	12587		148.953	107.247	1.38791	23.1453	1311.06		102.224	139.601	1.40254	5.34095	7157.42		106.221	86.1486	1.04679	10.5784	1615.62
		113.876	72.7653	1.29399	11.5737	2452.25	213.856	81.295	12588		128.686	147.854	1.45791	22.9103	1463.4		107.608	121.081	1.2566	29.2857	698.265		96.599	100.343	1.2809	27.9533	877.177
		155.455	96.2144	1.31008	10.568	2637.23	226.384	72.3629	12596		120.987	109.604	1.20679	9.24552	2293.07		63.3294	143.875	1.32574	7.61378	3128.8		103.756	83.198	1.16617	21.2816	1239.04
		139.641	138.595	1.24702	13.014	1841.64	210.45	83.1858	12608		147.886	90.0117	1.23894	7.99853	3210.43		51.6383	132.997	1.49658	21.4968	1502.83		161.058	117.098	1.30656	13.5505	1975.4
		168.455	106.468	1.23228	16.1793	1416.17	210.307	83.2583	12609		139.839	98.6092	1.51366	26.6716	1416.97		116.704	101.981	1.15113	8.09723	3893.19		167.324	83.1483	1.4789	19.538	1753.95
		170.816	146.152	1.12595	11.7453	1502.92	210.731	83.1353	12610		143.619	88.2936	1.25456	24.3858	1090.09		60.2365	138.302	1.28222	7.93954	3868.32		156.302	108.901	1.25037	12.5637	1783.12
		143.355	126.126	1.15405	17.5572	1245.67	210.708	83.202	12611		136.486	111.997	1.27048	20.7928	1217.16		74.1742	74.6445	1.01073	24.0138	728.962		160.502	96.6165	1.23482	15.6205	1655.53
		128.398	150.291	1.19068	13.5515	1523.06	218.312	78.7607	12618		177.688	157.023	1.43048	29.5555	1082.49		41.4952	96.3254	1.10074	15.9627	1607.7		162.005	66.2875	1.13412	17.17	1242.73
		100.395	147.615	1.3428	17.2816	1729.67	227.649	72.1912	12647		10.2254	150.149	1.52655	32.2057	1053.81		39.2577	125.054	1.2542	9.94279	2427.33		173.267	79.3682	1.17092	14.4668	1654.56
		119.983	141.356	1.53026	19.2615	2022	227.699	72.4356	12648		24.8386	125.405	1.5258	30.6396	1038.77		4.62959	126.346	1.30094	10.2289	2746.24		159.393	90.788	1.32831	17.4588	1529.4
		139.709	77.2615	1.25076	11.1961	2131.1	207.798	84.5434	12669		70.949	119.561	1.98362	32.173	1692.64		17.3003	158.219	1.13173	15.2893	1054.99		156.221	65.2174	1.20919	18.0357	1467.06
		142.373	66.664	1.09497	11.774	1940.05	207.68	84.4417	12670		116.917	150.602	1.47192	32.7638	979.82		170.433	144.724	1.11344	10.1025	3435		108.998	110.626	1.08711	10.3383	2211.76
		125.553	58.8307	1.73903	25.4961	2004.02	225.206	73.8178	12695		171.162	118.923	1.49765	18.7915	1877.68		173.238	136.575	1.13703	6.98239	2980.99		104.083	85.7463	1.08394	12.1439	1851.13
		122.143	163.544	1.23667	16.4254	1536.85	213.567	80.1092	12699		146.668	133.808	1.47033	18.5026	1952.5		86.6705	107.816	1.32142	21.3412	1199.23		77.3817	144.04	1.03582	21.6341	928.089
		6.07429	112.57	1.07371	14.5454	1269.6	215.816	79.3479	12716		83.5398	67.4385	1.29585	15.6448	2003.31		109.864	132.541	1.30626	10.3604	2409.06		58.6573	131.529	1.1887	10.515	1859.62
		83.7838	82.4342	1.33406	13.942	2451.99	218.179	78.8356	12724		86.9909	90.8235	1.23816	14.2309	1752.74		15.8042	143.374	1.21739	8.88512	2340.88		111.763	106.267	1.22257	21.8373	1060.32
		122.564	103.051	1.3508	19.2491	1457.28	204.294	87.7113	12735		128.861	87.8691	1.0478	22.5098	736.919		151.243	158.399	1.40441	22.3526	1519.3		112.32	86.9955	0.957738	16.0986	828.639
		121.303	91.8884	1.05841	23.2366	909.59	222.7	75.7259	12768		153.864	142.608	1.29716	20.571	1331.89		79.6922	124.344	1.85714	21.9322	2798.12		171.241	151.372	1.26822	17.4907	1141.11
		141.845	21.4963	1.09698	22.2532	1291.45	222.668	75.424	12769		122.629	136.543	1.7027	16.4371	2670.74		179.778	74.1843	1.61782	20.8263	1943.56		42.3105	121.241	1.20591	15.0413	1597.72
		114.625	147.088	1.365	14.4125	2235.46	222.926	75.1914	12770		3.76193	122.507	1.06728	18.0745	897.589		158.492	126.414	1.37155	19.8216	1610.7		165.847	110.911	0.961117	20.5458	618.761
		129.577	123.951	1.11885	12.3305	1618.08	213.558	80.2578	12775		134.781	137.004	1.58963	23.6897	1689.31		166.192	52.9249	1.59396	19.7248	1901.59		61.4463	114.021	1.19449	10.5972	1730.14
		162.07	96.8291	1.29853	18.0173	1547.61	228.826	72.1796	12791		118.659	128.04	1.2606	17.083	1396.57		165.699	61.6263	1.25036	11.4696	2663.86		48.2714	89.687	1.06195	16.9401	913.875
		145.078	59.3777	1.76936	21.1611	2721.89	229.91	70.9779	12793		117.886	157.943	1.42748	31.3609	879.049		58.1854	88.0452	1.1413	15.7153	1326.16		149.602	155.298	1.23244	23.9428	940.967
		163.015	75.3787	1.69221	18.8879	3055.47	230.049	70.9903	12794		139.139	122.547	2.04054	26.3168	2486.67		8.93417	50.1506	1.02886	38.1331	1055.61		90.1998	121.535	1.33917	27.39	881.635
		146.913	92.9705	1.06331	17.4554	1092.62	229.489	72.0776	12795		117	154.713	1.22883	11.0942	2005.4		105.848	154.33	1.30703	10.0138	4268.89		153.373	102.795	1.16314	14.7851	1289.63
		145.513	45.9499	1.24675	13.1121	1802.25	207.97	84.7968	12811		103.241	112.288	1.39276	10.4388	2934.85		32.7806	102.924	1.50079	21.0096	2047.59		72.7825	94.0289	1.23614	13.988	1709.68
		156.813	81.619	1.28105	15.5389	1727	208.482	84.7913	12813		112.048	120.107	1.22078	10.7365	2143.62		33.4673	124.396	1.71663	12.2561	5238.66		109.645	76.79	1.00643	15.1753	1023.6
		118.103	151.07	1.44981	22.5662	1483.86	224.978	73.3717	12823		157.213	54.1016	0.968087	19.959	928.678		60.2132	38.4301	1.01724	9.50098	2098.97		121.705	84.525	1.09146	9.56766	1804.99
		122.572	127.564	1.32577	27.8828	1031.07	213.911	79.7041	12840		142.269	149.942	1.51685	27.1519	1186.32		78.8543	83.2266	1.19562	20.3087	1003.86		44.5056	137.567	1.23534	13.4835	1742.46
		144.408	108.008	1.28132	12.7574	2101.19	225.339	72.7171	12846		155.427	99.8896	1.36561	16.0717	1909.41		163.936	126.464	1.2065	13.911	1669.73		115.157	91.1417	1.16148	16.218	1185.92
		124.071	133.953	1.16989	10.2134	2216.65	213.537	80.1773	12849		153.131	94.8336	1.23066	11.5362	2083.43		8.30992	110.626	1.20172	14.3954	1540.09		39.7566	145.504	1.23972	6.37964	4608.97
		101.936	138.128	1.19154	15.1942	1528.22	214.008	79.9324	12850		95.7625	128.979	1.53556	25.2086	1405.85		9.22626	147.272	1.39166	14.9056	1977.55		2.14589	111.933	1.26135	15.8966	1441.71
		122.714	104.92	1.14316	22.2626	871.071	206.139	86.2775	12855		125.916	50.568	1.28696	22.7989	1029.23		13.0561	139.583	1.30885	16.2837	1540.21		178.353	94.2103	1.30949	18.1286	1610.62
		123.225	151.535	1.16441	19.553	1007.16	205.8	86.264	12856		88.9972	108.897	1.6005	32.4697	1118.1		15.8479	115.9	1.21256	11.039	1877.56		16.244	102.61	1.3209	16.9161	1777.72
		78.09	91.3505	1.29852	29.093	773.938	220.876	77.6913	12896		126.106	54.3638	1.32582	14.1626	2040.49		17.9575	88.1835	1.14342	14.7031	1335.03		14.8415	88.8435	1.33872	22.9246	1280.62
		140.86	87.4929	1.23359	19.6313	1309.48	225.183	74.282	12938		115.47	117.96	1.39045	28.1468	998.962		167.004	93.6408	1.06361	18.229	1286.64		111.91	131.504	1.23428	15.8826	1584.82
		108.287	65.6051	1.26478	13.2745	1916.59	216.62	79.0574	12939		61.9297	87.4667	1.31917	31.0344	788.378		22.5651	107.882	0.972942	16.219	1098.55		76.9915	114.102	1.25456	16.2484	1434.55
		124.857	78.471	1.22144	17.4226	1567.75	216.924	79.3097	12940		83.8456	69.2754	1.4991	21.9262	1668.68		166.109	117.243	1.37335	23.5683	1373.06		66.4887	86.2794	1.49805	33.7321	895.435
		135.684	59.7752	1.79997	25.541	1997.59	207.307	83.736	12945		102.121	123.913	1.9616	27.3327	2264.52		116.392	110.358	1.25217	27.5799	686.496		70.137	28.7753	1.17162	25.7599	810.683
		138.253	71.8024	1.26477	25.3816	969.69	206.307	85.9754	12949		135.004	126.675	1.34171	18.1716	1388.61		60.4621	50.049	1.00734	8.77876	2081.03		30.4258	121.72	1.26818	12.8044	1897.23
		116.113	131.324	1.30209	16.7615	1327.29	203.499	87.4396	12971		132.675	143.937	1.54705	14.0136	3072.98		33.6373	131.417	1.19718	9.73325	2280.86		21.8276	115.229	1.20689	13.099	1669.71
		142.548	113.334	1.44224	24.0794	1280.62	204.212	87.681	12972		132.976	143.085	1.53865	15.583	2728.54		49.1295	65.8631	1.03275	15.3934	1567.85		143.166	47.3691	1.06146	13.0598	1251.87
		162.241	93.3982	1.49312	18.0564	1794.62	201.516	89.5857	13003		143.29	90.9283	1.36868	18.6298	1624.96		45.4733	85.532	0.980615	10.9206	1622.38		150.998	46.0257	1.12262	9.19026	2005.46
		87.3986	102.297	1.48673	20.4109	1846.26	231.161	68.8087	13003		129.662	59.7457	1.329	17.2185	1731.99		43.1136	109.577	1.22119	11.826	2238.43		126.771	115.115	1.2259	12.6477	1504.54
		141.21	54.5696	1.22602	15.1638	1730.59	232.268	70.0534	13022		153.044	109.546	1.53491	21.9235	1558.4		179.673	107.79	1.41973	28.1986	1815.71		123.735	81.8519	1.08676	7.66801	2681.46
		99.1262	157.197	1.64514	30.093	1245	218.457	76.5971	13032		24.2237	100.464	1.43394	27.2426	1169.57		27.0323	109.677	1.19004	16.1777	1286.56		119.994	141.623	1.20124	17.3118	1427.08
		158.098	44.5532	1.30445	13.9647	2614.75	215.014	78.6937	13053		82.1752	168.536	1.29893	25.1925	1016.96		15.8553	71.0933	1.21751	14.7213	1318.78		77.8731	53.8017	1.09577	18.5012	1087.66
		149.244	86.0714	1.23885	10.074	2744.83	215.075	78.6626	13055		110.275	140.099	1.28124	23.6766	970.44		175.983	120.163	1.91183	21.0979	2507.61		52.5867	133.419	1.1769	11.585	1696.79
		152.361	101.563	1.32451	10.2226	3019.52	214.938	78.6225	13056		124.157	97.4556	1.35656	29.4358	954.628		102.969	166.354	1.53724	27.2225	1152.74		53.2384	87.6961	1.13461	12.9706	1457.4
		156.135	87.9994	1.22646	11.9677	2267.15	214.977	78.5247	13057		114.232	104.52	1.42407	23.0295	1405.6		23.5892	119.821	1.24654	20.6893	1023.77		99.5095	154.933	1.05414	22.6187	654.387
		119.324	62.0371	1.12029	17.4108	1279.9	208.783	82.907	13060		116.855	68.3868	1.38238	26.5138	1170.22		84.3724	96.8272	2.13923	20.1656	3373.48		12.7996	110.525	1.31313	15.4913	1880.87
		149.559	79.8949	1.25453	14.2915	2106.13	214.731	78.7842	13062		126.804	133.255	1.26521	24.4356	906.753		76.5469	130.098	2.03226	23.6495	2539.6		6.9911	110.918	1.14354	14.6436	1628.21
		147.095	48.7603	1.44439	13.8814	2980.84	215.566	78.5517	13064		37.9383	121.41	1.80189	25.8841	2219.67		27.2675	141.429	1.95914	21.674	2709.27		133.509	82.4937	1.05281	22.9917	666.613
		142.364	95.1016	1.50657	11.5511	3814.35	215.926	78.4302	13066		122.087	161.462	1.33985	19.8223	1477.92		165.561	127.945	1.17044	19.0388	1307.5		33.3921	135.099	1.52208	35.3919	891.052
		117.737	117.809	1.35604	14.2117	2106	216.137	80.2937	13072		136.03	146.584	1.54969	22.9032	1660.48		43.3847	124.443	1.43664	11.5823	2452.2		37.9701	139.409	1.34527	23.8915	1006.89
		109.785	77.6584	1.20423	7.67341	3598.36	215.537	79.9675	13073		105.01	143.084	1.26903	9.0785	2822.83		0.474603	141.546	1.21679	14.9456	1234.19		135.894	123.565	1.09202	13.8159	1723.59
		156.324	94.9573	1.24132	18.9087	1312.23	230.093	70.8807	13075		91.7996	161.321	1.38329	7.46957	4099.61		6.58479	109.819	1.40306	12.8651	2576.93		92.0504	134.328	1.10556	5.77078	3668.67
		113.071	64.2831	1.10448	11.1532	1623.41	204.542	86.3232	13111		104.578	136.5	1.26913	15.1409	1529.82		29.8695	67.5674	1.43833	19.9402	1760.4		147.415	113.046	1.08667	19.5349	1402.32
		114.165	93.5993	1.19609	15.9843	1244.13	204.875	86.8502	13112		152.444	112.224	1.33854	20.3968	1085.01		84.7348	95.8038	1.24011	9.66344	2490.04		159.096	110.04	1.18145	13.5524	1603.59
		130.972	122.277	1.24098	9.38982	2289.47	223.032	74.8958	13144		157.211	97.5112	1.27542	14.5155	1754.99		106.931	133.467	1.28383	11.2471	4294.66		146.394	104.197	1.21175	13.9601	1573.94
		153.632	156.229	1.45736	20.5508	1483.33	222.692	74.7045	13145		88.1438	173.049	1.16334	20.6536	870.833		85.0899	85.3226	1.18019	5.88155	4549.84		129.107	78.6569	1.0673	18.1015	916.617
		139.521	145.736	1.63011	18.7571	2166.72	223.348	75.4986	13162		87.983	79.3266	1.29715	29.6587	808.52		115.365	143.027	1.3333	10.9596	3420.5		134.869	73.997	1.19057	28.9792	670.635
		136.086	106.239	1.36206	10.4401	2904.24	218.742	77.0003	13255		150.364	131.365	1.71495	29.0985	1518.27		86.7872	73.1525	1.14853	5.22321	4942.43		137.401	95.836	1.13032	6.72427	2922.48
		128.124	132.144	1.64474	13.911	3348.93	226.593	74.3214	13257		131.181	49.1302	1.45256	31.3309	1012.38		62.7484	123.958	1.27649	9.63567	3401.6		146.382	68.544	1.04722	19.7522	820.883
		105.247	101.225	1.4916	9.50665	4443.69	225.797	74.4371	13258		137.079	117.207	1.50756	15.8848	2066.89		160.366	76.0689	1.14219	11.3701	2550.59		137.391	94.7347	1.30985	7.76111	3751.62
		110.329	113.527	1.48707	7.68748	4775.64	226.226	74.5301	13259		75.99	91.3622	1.62662	32.6406	1381.5		161.626	97.967	1.23227	8.94358	3134.65		120.908	127.745	1.27558	10.6005	2498.72
		146.646	171.505	1.28224	13.1581	1902.94	230.215	70.6053	13306		140.593	88.8371	1.40506	29.4301	1085.94		156.302	124.328	1.33284	22.059	1533.17		1.5123	81.3879	1.18281	15.6121	1601.46
		161.994	134.409	1.17167	14.5629	1554.84	229.725	71.0402	13342		144.452	129.438	1.28404	20.5051	1305.11		18.6082	100.683	1.13942	12.29	2093.84		8.23441	108.678	1.22028	15.7145	1357.21
		109.647	118.536	1.17302	14.4538	1423.26	235.084	68.0693	13354		133.156	101.638	1.52384	20.0641	2054.55		146.233	149.011	1.12894	15.8408	1329.85		53.3834	94.6756	1.1095	10.0785	1668.49
		165.812	124.724	1.44131	18.5074	1522.67	218.378	78.1078	13368		157.094	164.922	1.42665	17.6864	1928.44		87.7295	103.636	1.04068	17.8338	997.23		61.231	78.1648	1.17388	8.62399	2374.94
		132.506	62.6775	1.3411	16.8431	1621.9	218.753	78.2053	13369		151.454	21.8072	1.21943	23.3812	1099.19		162.018	131.467	1.40423	20.1146	1496.87		169.558	138.179	1.10327	11.4291	1472.57
		111.759	131.281	1.25545	18.5544	1270.03	219.196	78.4087	13370		120.773	125.209	1.25363	17.2887	1313.19		173.601	146.153	1.29424	17.758	1563.97		171.007	148.549	1.20001	19.4224	1657.82
		159.511	42.2441	1.3588	21.4358	1439.64	213.063	81.2485	13382		150.298	161.962	1.86426	26.0995	1926.75		14.5533	105.879	1.27668	15.5191	2389.51		134.037	102.23	1.05326	9.69641	1819.61
		136.415	97.1167	1.05156	14.1965	1211.94	234.342	68.6122	13384		127.248	118.642	1.58382	27.3648	1517.39		51.2408	119.801	1.13789	12.1421	1530.98		117.863	104.976	1.07098	8.63851	2181.24
		125.856	43.6068	1.27032	26.1238	998.157	210.49	82.4642	13390		128.198	162.794	1.25609	14.0824	1456.59		32.3971	139.944	1.15178	12.9109	1294.78		172.8	95.4876	1.03748	12.5815	1331.64
		126.474	121.219	1.30454	18.8906	1286.1	200.234	90.8083	13409		179.306	126.61	1.33612	17.9185	1643.5		177.281	91.6057	1.37752	17.6048	1826.68		128.744	137.195	1.08923	12.4042	1341.47
		112.665	115.307	1.18431	26.5738	828.782	217.92	77.3503	13409		161.25	168.476	1.39596	15.0269	2104.46		29.0603	118.217	1.07773	15.3546	1265.57		103.998	122.747	1.27404	25.8448	946.529
		168.982	133.264	1.2274	14.3417	1613.64	217.344	77.278	13410		142.664	109.622	1.29226	16.0907	1573.83		24.5678	99.3206	1.34155	17.3261	2044.25		108.541	106.17	1.09625	16.3116	909.296
		127.826	128.731	1.21985	11.3756	2275.17	217.157	77.4612	13411		119.748	108.363	1.24855	14.3686	1627.01		118.542	162.992	1.71688	9.97435	6711.7		114.021	150.814	1.10752	12.2669	1357.03
		169.019	103.963	1.31395	18.0633	1538.2	219.604	77.2026	13447		139.227	134.907	1.19723	11.0517	1999.96		101.187	156.767	1.97912	14.7054	7525.17		149.186	119.888	1.20652	14.3375	1418.69
		134.648	92.7428	1.19312	7.81607	3304.77	231.826	68.4059	13452		115.206	143.829	1.55713	20.9251	1591.92		7.32519	123.618	1.19251	22.2848	1136.21		83.9008	158.014	1.19482	13.8309	1403.75
		110.81	83.4769	1.03002	18.0022	898.973	205.514	86.341	13507		126.493	83.2226	1.31784	19.0643	1333.34		13.1225	129.34	1.21269	15.7895	1402.58		167.475	80.1936	1.16811	14.2691	1552.74
		174.245	126.504	1.56716	21.6104	1997.41	200.707	89.097	13524		123.979	93.6753	1.51504	22.1513	1529.52		144.301	108.282	1.5419	24.2696	1550.07		50.015	94.7893	1.2953	21.0305	1129
		179.071	124.464	1.34007	16.6468	1480.64	207.777	84.2699	13525		105.418	96.2261	1.22909	21.4033	942.776		0.201474	127.492	1.197	17.5589	1297.23		10.079	128.803	1.44915	10.5374	3417.99
		178.411	93.7804	1.36873	20.7854	1465.34	208.054	83.8328	13526		137.195	161.652	1.34845	26.9973	1004.74		71.4157	146.491	1.59677	22.0939	1675.94		134.225	138.877	1.18524	28.6209	601.194
		25.5961	149.686	1.53912	19.6965	1721.29	207.565	84.0681	13527		149.109	119.935	1.57094	25.3318	1372.18		26.5166	116.811	1.3611	24.5496	1452.31		64.3892	145.579	1.19288	32.903	612.327
		165.666	152.128	1.45852	23.7545	1269.43	224.565	72.7813	13530		153.196	119.426	1.40915	21.5783	1198.33		42.2538	114.555	1.4318	20.9612	1523.82		96.3224	135.639	1.24275	31.1965	733.035
		136.765	138.818	1.28638	15.9216	1415.87	205.284	85.9524	13552		112.513	103.027	1.20799	22.4026	858.374		105.073	86.7004	1.82493	29.0769	2236.54		174.927	34.937	1.08437	13.4676	1541.8
		124.337	106.009	1.1475	16.9286	1186.36	213.178	81.8037	13600		166.608	124.692	1.59077	18.4935	2162.55		34.7805	112.34	1.04183	17.345	1000.08		165.587	67.7156	1.12373	19.006	1129.87
		175.2	87.2364	1.44725	21.3177	1815.61	228.907	70.6305	13622		151.783	120.627	1.56875	23.6074	1657.38		58.8195	90.0494	1.18579	9.79831	2219.18		170.022	33.2171	1.19602	14.5605	1663.81
		135.411	121.845	1.32143	11.573	2184.09	208.99	82.3708	13635		70.2728	122.503	1.64199	29.1182	1454.08		38.4838	153.943	1.43245	21.3798	1406.4		75.0344	75.0937	1.07884	15.4102	1422.72
		139.116	124.293	1.40238	19.9247	1255.32	206.018	86.1284	13639		4.96283	136.022	1.35124	21.8633	1415.24		174.48	97.2791	1.13601	14.7463	1440.24		60.4691	136.104	0.977964	19.0748	760.96
		91.2457	140.774	1.23831	12.561	1625.96	205.369	86.0457	13640		139.312	139.632	1.39085	14.1621	1931.38		158.131	90.8923	1.06598	11.8742	1646.88		84.6768	145.738	1.12808	17.5858	1048.51
		82.1186	36.3584	1.52132	21.2428	1662.34	200.485	88.3361	13658		149.361	131.079	1.36578	15.6253	2053.85		162.598	102.202	1.11457	16.8696	1580.52		75.406	128.829	1.12845	19.6143	883.984
		103.167	92.8869	1.19659	17.8381	1085.41	208.145	84.1908	13671		156.076	119.928	1.57832	20.3934	1837.37		103.804	107.821	1.18301	14.7843	2056.6		162.783	119.694	1.17922	16.9538	1277.46
		115.173	92.0531	1.22293	11.574	2192.45	220.992	75.2989	13685		153.648	112.937	1.29504	12.9029	2104.89		100.926	106.145	1.22173	10.841	1944.51		131.073	161.288	0.984193	18.2325	856.419
		115.738	95.6712	1.26529	11.8462	1986.84	202.154	89.412	13704		154.042	123.23	1.40936	15.5654	2053.24		109.879	108.968	1.04882	14.4688	989.762		177.454	97.1696	1.14775	13.4578	1672.59
		108.089	115.686	1.2374	11.3342	1958.97	202.244	89.0842	13705		61.3594	155.936	1.70709	29.0134	1482.69		26.6334	119.167	1.29159	20.6431	1349.81		164.809	65.6331	1.07186	12.6647	1395.93
		173.065	104.1	1.32222	20.1942	1401.53	214.36	80.741	13734		7.65976	148.375	1.10047	27.222	727.016		103.968	143.977	1.57827	17.7968	1622.75		2.16889	110.593	1.14856	17.424	1104.72
		116.002	96.8134	1.26362	14.7937	1901.83	222.988	76.1282	13739		7.00557	141.909	1.47223	22.2387	1464.52		9.19733	133.342	1.42825	15.8165	2751.71		27.3978	112.409	1.107	17.0026	1219.16
		129.261	128.275	1.25973	10.4526	2616.38	222.541	76.4103	13747		137.507	79.9644	1.31429	11.1082	2841.21		91.7637	73.3348	1.15157	6.39077	3494.36		38.182	95.9523	1.15035	16.8883	1289.54
		174.229	142.518	1.3909	20.038	1540	232.439	68.3933	13811		134.178	55.4262	1.27713	16.1201	1829.69		23.2253	144.704	1.24278	6.57418	3121.81		138.2	49.9605	1.22052	15.6275	1679.28
		162.578	82.0507	1.47662	22.59	1528.49	232.478	68.3664	13812		131.71	113.457	1.5053	10.5272	4053.62		161.299	153.446	1.32188	11.9494	1958.16		122.774	167.993	1.30385	7.62553	3763.44
		98.6844	133.238	1.49805	20.8322	1753.41	233.016	68.5168	13813		147.297	132.451	1.51438	13.7763	2832.81		45.0719	89	1.08469	8.96675	3075.08		177.708	171.531	1.27166	11.123	2004.22
		133.948	113.013	1.24131	25.0011	980.54	208.283	85.249	13829		139.113	102.391	1.246	12.4106	2119.48		148.645	88.0227	1.231	18.7831	1469.3		104.704	123.969	1.22925	17.5632	1156.2
		124.22	122.814	1.22434	17.7508	1179.83	216.894	77.6543	13834		118.92	129.909	1.36635	28.7545	1085.82		144.99	108.799	1.217	12.9212	1894.42		66.2686	86.4317	0.971549	17.2407	850.126
		111.371	100.916	1.24666	13.6234	1656.86	216.886	77.8434	13835		134.589	165.899	1.36313	18.0535	1622.13		70.942	93.0335	1.37917	12.6339	3597.83		63.7203	55.3131	1.10269	24.7317	731.4
		140.547	88.0962	1.24971	19.7283	1103.64	205.455	86.7575	13844		162.696	102.283	1.27343	16.2452	1591.36		62.6831	81.0089	1.35025	10.7563	2752.76		164.508	70.2041	1.06182	8.48971	2247.34
		5.20333	141.03	1.37605	15.387	1805.85	225.723	73.9758	13849		134.68	154.875	1.79177	24.1417	2120.84		78.4521	149.437	1.21423	17.9361	1339.86		160.587	94.4216	1.19334	8.75054	2460.91
		150.136	14.8151	1.23066	23.3433	1127.81	222.296	74.5866	13856		152.128	106.812	1.39622	22.5927	1309.11		94.4823	58.6725	1.26957	11.044	2921.03		66.8617	97.0794	1.51851	39.5609	944.945
		146.185	138.884	1.28152	13.3851	1827.75	202.542	88.7336	13858		142.662	96.5345	1.83463	22.0166	2646.31		89.9597	132.487	1.50332	17.5618	2308.6		179.695	141.677	1.23485	14.9506	1338.16
		149.133	119.612	1.25008	11.8311	1837.1	202.689	88.4226	13859		158.253	88.5142	1.37567	19.6365	1688.07		161.406	161.183	1.45749	10.8013	2813.82		33.2518	132.371	1.13001	19.8152	1050.03
		119.924	138.733	1.15906	13.6123	1423.96	202.3	88.6805	13860		165.633	91.4848	1.35771	11.8263	3121.88		109.351	103.607	1.38342	25.9488	907.285		159.705	100.23	0.918846	13.0307	870.859
		119.193	113.598	1.27671	12.7494	1994	205.804	86.252	13862		154.932	107.138	1.39465	14.5797	2388.51		53.5697	122.997	1.18245	12.714	1687.21		60.7784	75.1544	1.22692	11.2956	2530.33
		133.86	137.523	1.33727	10.6263	2476.09	204.967	86.1633	13863		145.898	53.1288	1.24954	24.893	934.303		80.7783	94.7849	1.19413	12.9899	1669.07		77.1702	149.907	1.10999	12.9642	1466.83
		113.184	138.989	1.27551	7.20869	3528.12	205.016	86.1532	13870		142.997	114.542	1.28355	11.2828	2312.19		179.26	131.644	1.17705	11.7511	1849.82		115.267	66.4602	1.0509	13.6355	1191.96
		165.147	111.347	1.09489	12.4858	1426.97	221.886	77.0505	13872		156.601	95.657	1.70001	32.7162	1265.17		174.888	115.591	1.20829	7.44952	3468.76		119.495	171.077	1.33376	25.1618	938.709
		161.283	122.056	1.4605	11.1127	3090.69	221.923	77.0998	13873		138.78	97.6863	1.31634	10.4317	2667.19		22.8212	138.897	1.33201	12.9606	2401.22		79.1079	97.4689	1.32228	20.0986	1098.52
		173.744	93.204	1.17884	12.0726	1971.4	232.256	69.8603	13903		161.426	136.122	1.38184	11.9255	2750.87		138.801	127.447	1.31695	13.5143	2174.23		67.5092	118.23	1.2571	21.4156	1329.05
		140.109	76.5356	1.07365	17.3961	1089.41	232.525	69.454	13915		156.958	59.1215	1.14892	17.2119	1247.11		37.6524	114.779	0.971321	21.2156	715.318		57.5785	132.649	1.34176	28.6749	785.893
		148.684	134.763	1.28203	27.8176	767.1	223.149	75.009	13916		126.503	119.324	1.45351	24.7467	1395.61		46.0291	125.701	1.07775	14.4303	1099.22		12.628	99.6672	1.08841	20.799	641.775
		60.4205	126.025	1.12221	29.8885	700.733	232.916	70.0839	13916		32.8602	176.93	1.40042	20.4709	1391.99		47.9884	143.469	1.24217	11.416	2025.35		78.8069	153.701	1.42644	17.903	1429.47
		137.634	98.3289	1.26445	16.9164	1326.09	223.079	74.8059	13917		123.179	134.98	1.23683	10.0043	2209.74		64.8069	118.793	1.49329	11.9556	3496.15		39.6608	143.112	1.11025	12.5227	1346.63
		92.7347	141.12	1.71892	23.9928	1773.38	223.425	74.365	13918		38.7625	156.523	1.41521	18.4745	1567.31		47.136	128.833	1.3226	14.8565	1569.89		5.19642	151.194	1.18293	11.1106	1748.19
		148.94	113.675	1.31174	14.8039	2038.69	213.677	81.7872	13920		113.281	102.718	1.21516	14.1245	1604.71		93.5214	89.4892	1.09825	14.9136	1301.94		8.47951	143.841	1.35529	21.1461	1447.96
		139.703	136.84	1.35971	17.8184	1525.48	221.22	76.9302	13948		130.99	106.118	1.30483	21.5554	1183.85		79.2915	97.7499	1.15082	16.761	1767.76		12.4987	134.174	1.2203	13.3192	1669.19
		128.551	89.3834	1.81508	34.466	1445.98	224.38	73.6713	13961		125.765	88.1818	1.27623	6.8679	4122.28		25.4816	133.531	1.39089	14.0005	2187.33		139.001	109.32	1.49624	25.5136	1275.72
		164.093	137.93	1.2356	11.3886	2155.29	219.719	75.779	13984		156.096	121.859	1.62633	26.4408	1588.51		21.4435	87.1139	1.66473	25.109	1868.7		115.143	138.821	1.26331	18.8965	1174.92
		131.682	127.375	1.24008	17.0062	1306.38	229.072	70.8999	14015		125.277	116.711	1.43902	9.44974	3751.51		17.9321	152.5	1.39192	14.8216	2127.48		158.249	82.6259	1.234	17.7535	1276.88
		124.326	112.324	1.49011	11.6856	2895.92	207.324	85.1679	14016		125.257	103.473	1.31687	12.8628	2432.61		44.1394	81.5873	0.98185	20.0399	1311.84		146.099	162.426	1.26805	13.013	1658.27
		123.272	118.417	1.45866	13.4875	2437.77	207.524	85.0727	14017		95.1766	154.029	1.43467	26.7706	1324.48		43.907	108.318	1.06157	16.3743	1408.92		105.068	78.3356	1.10709	13.5342	1518.29
		134.427	117.763	1.39222	16.668	1766.89	207.956	84.9686	14018		151.111	115.55	1.26874	22.0773	1133.25		37.6944	144.305	1.06348	10.7889	1511.5		105.694	129.343	1.22762	22.1503	1055.62
		103.956	48.4686	1.17173	11.092	2137.24	225.418	73.6524	14021		54.0818	167.905	1.75817	22.7828	3413.51		179.838	115.416	1.40338	19.0079	2091.6		127.97	82.2449	1.04261	11.9832	1370.39
		163.435	130.361	1.18392	12.1823	1953.96	212.809	80.5187	14029		156.362	134.12	1.26412	28.0605	1116.58		94.314	97.6016	1.20485	17.4427	1805.02		79.2839	89.9584	1.19268	13.1176	1799.43
		135.853	89.0874	1.15859	10.884	1953.4	212.486	80.6352	14038		107.642	128.536	1.20081	20.4858	934.762		1.3611	128.131	1.37301	19.5104	1505.75		76.1628	151.333	1.33451	19.088	1404.89
		134.015	124.081	1.22709	9.6664	2785.24	217.495	78.0728	14042		133.304	130.648	1.39594	13.553	2073.16		147.613	95.6705	1.29738	15.0323	1861.17		137.301	93.866	1.19847	16.6022	1248.97
		149.024	112.477	1.55849	21.6987	2235.84	214.094	81.3699	14044		140.936	66.347	1.49038	25.4407	1124.53		140.817	129.603	1.41835	10.3884	3668.28		104.169	104.654	1.13235	21.8389	841.677
		167.59	150.962	1.48045	24.8437	1538.63	214.343	81.6923	14046		128.385	102.365	1.52208	40.98	866.843		24.1868	138.954	1.32317	14.4079	1729.93		87.2594	90.4426	1.12996	27.631	746.354
		124.965	59.4078	1.3068	24.4927	1030.44	204.87	86.9848	14053		109.615	108.4	1.36804	24.9228	1161.06		159.531	101.804	1.26555	15.4826	2145.06		107.487	117.127	1.26448	24.6527	947.744
		122.988	130.482	1.17454	10.6571	1917.55	234.774	67.4885	14053		93.9271	75.6104	1.27317	25.1949	919.511		29.2118	147.056	1.56194	23.3081	1841.47		179.932	141.37	1.37681	18.7884	1609.22
		127.701	108.626	1.19519	19.3063	1234.26	228.461	71.3402	14081		118.349	96.2626	1.32499	26.2395	991.792		156.489	117.749	1.45633	17.0026	1941.74		18.1014	110.898	1.1167	13.22	1132.42
		107.274	74.8038	1.16526	12.6909	1900.49	231.777	68.4066	14116		114.674	107.172	1.51974	39.6172	782.099		164.296	58.0177	1.21945	14.9135	1779.45		121.274	125.796	1.15483	15.7974	1202.48
		113.824	76.9735	1.28784	9.16587	3255.59	231.976	68.0769	14118		148.886	83.3747	1.56703	31.115	1166.69		40.43	114.402	1.25349	11.4022	2391.98		11.2309	145.345	1.12512	28.3358	567.6
		131.535	71.9725	1.29912	22.5803	1191.21	225.707	73.6894	14157		45.1183	129.31	1.40332	28.0896	1144.55		52.1818	79.936	1.20903	12.3424	2021.99		95.7291	73.6607	1.18964	8.07223	2640.87
		156.665	91.8796	1.31572	17.1439	1575.36	225.583	73.499	14159		10.4201	146.083	1.41451	30.0544	1072.53		46.4842	85.6402	1.19251	14.8341	2062.72		93.4933	108.176	1.10555	15.4608	1134.31
		136.503	91.1683	1.20307	20.3054	1089.22	221.056	76.8576	14169		68.6248	135.941	1.20427	27.0441	934.878		13.519	136.406	1.10952	15.9282	1022.86		126.223	90.8486	1.25781	22.8237	1137.98
		98.427	88.0895	1.28801	12.2822	2185.13	225.448	73.8204	14172		138.269	71.3704	1.31216	25.8806	927.002		110.115	108.092	1.20656	18.1553	1441.5		144.466	43.5315	1.17334	17.9657	1157.95
		147.472	111.837	1.07262	15.6134	1140.36	210.203	83.6083	14178		31.3648	105.455	1.35568	27.5175	990.957		108.266	139.33	1.74433	26.4079	1989.24		155.478	94.2729	1.14581	18.9919	1119.55
		145.561	88.1592	1.08696	12.5867	1398.16	210.52	83.3612	14179		99.8801	151.131	1.96178	28.0063	2320.24		169.513	105.056	1.30033	20.0488	1515.08		122.52	108.177	1.17667	24.0719	1043.16
		144.941	122.445	1.38382	21.5909	1297.72	205.79	84.8023	14191		113.51	118.26	1.35235	18.4583	1927.49		0.0255835	42.4245	1.0752	13.1569	1346.37		157.439	116.569	1.0191	20.7956	967.289
		70.1067	163.609	1.37959	10.7502	2715.46	205.988	84.1044	14202		15.085	131.322	1.56862	19.7413	2059.26		69.8834	26.8052	1.13261	12.0501	1832.64		106.538	93.2664	1.08087	31.4358	542.235
		142.565	142.274	1.32249	14.2343	1893.97	233.501	70.0633	14242		168.341	75.9268	1.35954	21.5592	1289.42		57.5957	115.339	1.19311	18.6963	1258.94		126.685	121.096	1.09248	12.0442	1420.23
		137.777	112.272	1.22664	22.0255	1086.74	218.481	77.6035	14285		86.3368	118.393	1.78532	29.6571	1697.86		19.6702	149.893	1.34499	7.73082	3890.78		92.0268	118.897	1.16456	15.739	1479.48
		63.4172	124.942	1.56879	20.7849	1735.23	230.941	68.958	14311		138.654	95.1061	1.36074	16.4721	1789.03		8.1304	123.101	2.05115	28.183	2656.38		86.004	100.905	1.09974	19.3046	944.599
		139.697	131.565	1.29366	20.7391	1272.2	209.268	83.7444	14315		162.881	62.5582	1.16918	12.064	1708.57		161.411	112.694	1.35556	15.174	2429.05		99.826	116.312	0.935446	22.8182	482.274
		89.0527	155.477	1.27217	20.3245	1257.6	231.196	69.1459	14318		153.871	119.884	1.18007	20.1864	1020.48		30.0472	130.342	1.08008	13.9223	1223.01		137.446	149.574	1.1679	9.94278	1800.6
		155.019	116.125	1.30425	24.3054	1005.69	220.251	77.7583	14320		133.793	112.825	1.14671	24.7959	858.359		165.92	147.76	1.37424	13.3426	2574.99		102.905	122.967	1.32208	11.6731	2001.8
		128.235	113.905	1.20245	10.8849	2098.97	231.571	69.7217	14326		80.2522	136.253	1.39692	35.7518	778.885		167.396	142.503	1.23939	13.2774	2566.92		111.455	115.801	1.12453	6.36643	3223.73
		117.164	130.458	1.33991	14.369	1649.34	200.676	90.8607	14338		158.013	130.803	1.49616	21.5753	1573.32		151.516	100.253	1.16015	17.5574	965.42		111.121	109.049	1.1252	14.4227	1432.29
		105.861	100.294	1.2678	12.0944	1677.6	200.105	90.7683	14339		136.046	134.804	1.70769	18.2808	2304.39		133.642	116.991	1.33176	14.0419	2735.4		22.2398	139.566	1.15179	24.5274	705.2
		139.476	105.908	1.22731	12.4745	1718.7	220.992	76.5301	14383		69.5305	153.528	1.31259	27.3449	1192.56		49.9855	111.223	1.20369	12.361	1431.11		105.284	157.363	1.323	27.3507	833.814
		156.473	104.163	1.26108	17.0229	1545.98	218.138	79.2721	14387		120.071	97.9126	1.26477	22.0794	1168.23		47.2909	145.068	1.19293	14.4342	1635.57		117.495	101.425	1.18361	12.7264	1398.98
		147.34	103.609	1.15928	14.4851	1507.37	218.282	79.304	14388		113.14	139.896	1.43086	24.7767	1190.22		55.933	95.9087	1.05077	15.8181	999.33		130.563	139.378	1.19864	12.3607	1494.96
		154.922	81.9346	1.15457	9.71879	2699.64	218.159	79.0406	14389		146.424	151.468	1.64385	22.3609	1689.37		97.083	94.7299	1.18756	17.8212	1029.68		121.067	145.324	1.26213	12.0318	1730.82
		154.706	68.8203	1.32966	23.4136	1544.45	231.861	71.0938	14390		95.2643	73.5304	1.33043	18.8308	2317.18		47.3031	118.247	1.15223	11.9606	1511.47		90.611	108.826	1.19309	21.0947	934.513
		127.513	111.089	1.40831	15.7404	1946.6	230.679	70.5501	14392		89.8203	102.293	1.58288	25.1719	1656.07		65.2179	157.971	1.28288	14.855	1701.08		84.9412	65.856	1.10924	10.7825	1715.25
		138.014	34.9358	1.66267	22.9939	1899.93	201.969	88.3661	14424		95.3309	92.8719	1.37765	9.20183	4604.24		7.3116	105.727	1.13422	15.5961	979.326		152.556	157.126	1.13326	18.0101	1078.96
		123.343	121.411	1.30924	28.8021	996.48	230.673	71.4342	14491		121.392	80.5506	1.24734	25.6097	946.132		72.7399	163.63	1.28429	9.12396	2735.73		38.0246	121.842	1.13682	18.7221	1114.95
		95.4622	108.171	1.58867	15.4427	2354.2	200.237	89.7463	14500		126.39	94.2233	2.04825	35.5757	1837.65		135.633	154.17	1.22929	13.0027	1663.06		8.51831	111.911	1.13248	14.9982	1173.79
		126.547	123.454	1.68533	18.966	2201.26	200.4	90.3687	14501		169.183	129.465	1.48947	18.6009	1633.22		116.344	144.694	1.28368	14.3279	1670.6		16.4416	138.065	1.06012	18.1335	1045.01
		149.772	121.831	1.29793	7.3783	4223.24	218.046	79.3126	14503		143.311	133.336	1.63847	28.2119	1510.96		103.619	133.824	1.34251	7.91699	4410.82		16.4158	115.951	1.01523	14.083	970.4
		126.201	114.973	1.59947	22.9239	1647.56	219.557	76.816	14506		158.036	113.003	1.26429	14.8272	1631.03		120.748	89.9415	0.993415	19.2295	1160.38		172.306	120.057	1.10585	17.3644	938.863
		145.011	91.5204	1.38567	15.5023	2172.38	218.676	77.32	14511		74.7245	99.2107	1.44052	23.6244	1384.29		69.5417	108.269	1.23979	18.3314	1293.37		25.0687	142.203	1.37965	28.1274	902.32
		141.671	109.884	1.62029	19.969	2242.07	218.824	77.4665	14512		87.8556	86.5418	1.70894	26.2408	1856.55		23.7313	143.191	1.17236	13.905	1391.25		0.147033	115.71	1.16862	10.0244	2296.83
		116.809	96.4718	1.31161	16.8967	1576.58	215.823	78.3204	14517		155.735	107.314	1.35292	19.6444	1497.53		17.8119	134.228	1.25986	20.4758	1383.83		119.889	133.184	1.21088	9.07187	2378.31
		139.606	86.9008	1.15884	10.7122	2173.01	233.105	69.6231	14519		159.178	70.9407	1.3039	17.5972	1615.99		16.1405	117.688	1.24604	12.4388	1898.8		117.981	116.283	1.07838	10.3551	1558.75
		143.401	77.8015	1.15216	12.111	2114.93	233.519	69.7791	14520		73.7949	103.471	1.13633	25.8803	725.686		12.7253	128.366	1.27104	16.937	1507.61		147.84	104.42	0.958883	17.1464	814.787
		47.5581	115.269	1.15632	25.9311	792.03	225.032	74.0574	14533		29.753	144.113	1.44626	24.0323	1437.93		169.342	72.3376	1.09456	9.3532	2151.52		120.21	113.797	1.2682	11.7327	2067.17
		36.3453	153.092	1.75229	18.7768	3051.06	230.976	71.1519	14537		18.4341	63.1925	1.08719	17.7653	1046.44		166.908	45.3437	1.09005	9.6765	2176.26		162.443	111.689	1.00241	17.753	811.094
		143.212	92.1898	1.12538	16.7299	1349.03	230.42	71.2623	14538		34.9168	123.873	1.52356	19.2595	1676.97		34.3265	84.2386	1.41333	22.6273	1373.28		30.3449	83.2433	1.04013	19.9685	750.706
		115.801	75.7642	1.21984	11.48	2275.13	230.795	69.151	14548		146.098	126.267	1.54505	14.6675	2443.85		23.1002	106.372	1.19668	19.5761	1874.62		77.5267	139.815	1.45495	31.6952	984.741
		132.114	72.6575	1.09477	9.7233	2218.36	215.337	78.6131	14550		141.213	122.248	1.51427	13.1386	2306.99		24.1944	128.916	1.45677	7.6927	5203.04		65.8249	165.594	1.15813	25.2368	777.055
		127.83	91.5249	1.18704	11.0108	2322.34	215.401	78.5381	14551		152.344	114.398	1.50625	13.669	2270.52		171.495	73.0974	1.22396	12.457	2388.29		58.4793	141.708	1.21882	22.0503	944.586
		132.654	101.358	1.09147	9.942	1861.12	211.432	81.9137	14559		132.84	124.665	1.38858	13.4572	2026.77		0.0759146	105.816	1.32715	10.6811	3157.68		168.384	97.0462	1.45726	30.2666	891.481
		155.743	139.564	1.22621	17.5444	1211.42	207.253	83.5448	14564		146.206	87.0013	1.34328	18.6814	1225.66		178.627	92.882	1.21163	13.3392	1944.06		134.226	84.5343	1.08663	13.8018	1309.31
		74.5817	164.914	1.59294	17.113	2894.35	211.423	81.6816	14577		147.224	108.491	1.46492	13.2776	2289.34		13.1082	96.8577	1.3874	16.9878	2164.35		123.063	104.908	1.21652	16.0847	1467.43
		130.874	142.627	1.50847	16.1525	2042.64	226.659	73.8189	14584		142.326	109.809	1.4259	14.1734	1982.68		36.9664	132.681	1.07913	19.5118	1013.72		136.975	40.065	0.983249	11.4961	1327.25
		130.344	118.806	1.44067	17.6132	1755.07	202.634	88.8819	14590		108.09	142.968	1.6506	31.6931	1179.12		138.457	135.747	1.16682	11.9987	1768		106.348	133.559	1.07078	23.1457	718.24
		167.567	133.531	1.47418	13.3137	3322.14	229.109	72.312	14605		144.866	149.889	1.23084	15.125	1393.93		178.481	156.615	1.18577	15.6869	1373.69		120.527	131.513	1.34375	17.1143	1494.87
		169.122	99.2542	1.50777	26.1419	1525.33	219.01	77.3228	14619		92.1702	119.28	1.47806	23.0984	1436.13		147.787	141.45	1.5532	17.8509	2210.29		81.3298	92.7296	1.12394	31.1848	497.829
		128.671	69.6216	1.69154	19.297	2313.86	220.208	76.1054	14635		137.349	84.7868	0.965456	11.6624	1081.91		78.1971	128.941	1.2397	20.1366	1878.59		22.5894	116.497	0.9527	15.922	1139.35
		7.54896	136.454	1.4929	20.6623	1451.45	199.115	90.0152	14642		38.8139	151.491	1.75964	28.0966	1652.52		127.804	139.514	1.53478	11.0677	3925.38		178.978	124.631	1.08656	17.4968	1086.44
		41.2157	124.301	1.30664	11.8014	2431.05	231.166	69.5097	14662		60.048	154.091	1.58487	27.9575	1510.63		132.438	149.096	1.57128	11.8603	3432.62		149.467	141.659	1.08731	17.1262	1050.22
		138.549	101.9	1.26867	23.1179	1057.36	210.02	82.8386	14663		112.484	126.234	2.13475	34.0272	1960.44		156.717	143.851	1.56679	24.9041	1551.51		55.7139	170.613	1.26267	15.8498	2162.55
		143.231	135.545	1.48948	12.9725	2793.07	218.349	77.2556	14684		111.76	87.7878	1.35179	14.1505	2103.53		86.6206	95.5598	1.43638	12.6268	2228.19		112.389	138.157	1.14013	8.98185	2231.23
		175.953	121.972	1.39353	22.4612	1337.83	222.062	75.3854	14697		72.9193	74.693	1.3047	24.7862	1207.19		172.823	123.033	1.12947	17.0584	1727.42		95.8631	148.457	1.24443	9.89608	2560.54
		112.261	85.4529	1.21746	18.016	1278.36	217.443	79.4277	14714		138.109	99.376	1.17026	18.5102	1208.26		49.8732	70.593	1.14939	18.0182	2342.3		92.3232	94.6642	1.26286	21.1522	1165.49
		129.811	110.331	1.23792	13.5574	1598.41	217.297	78.9093	14715		134.624	112.343	1.2248	10.0494	2392.59		151.664	131.503	1.14456	20.852	1098.63		125.502	138.272	1.32412	12.9697	1596.09
		113.864	68.2626	1.18007	11.4729	1880.9	217.776	79.1599	14716		138.969	129.897	1.24907	17.2589	1273.45		2.41692	87.4345	1.21475	17.5043	1869.26		108.857	93.5849	1.17033	26.8924	620.274
		124.419	93.3931	1.15377	11.6564	1678.84	216.955	78.9395	14717		144.991	95.9732	1.26274	14.1504	1604.38		83.2032	95.4416	1.39036	10.5564	6075.92		77.2714	173.923	1.21304	9.60628	2506.74
		156.867	134.109	1.26534	14.7028	1824.28	229.82	71.1072	14720		148.976	120.757	1.33198	20.1295	1322.79		79.5755	140.419	1.39902	15.3783	1909.95		108.402	49.9943	1.18929	17.9169	1041.35
		85.7003	153.173	1.33474	21.7699	1337.83	232.528	68.1424	14735		128.993	137.957	1.46894	20.9542	1454.31		98.6198	122.208	1.28314	13.1109	1717.25		127.547	91.8465	1.05265	15.7185	1046.9
		147.286	80.725	1.13533	19.5687	1071.81	218.254	77.0656	14755		154.401	138.725	1.41255	20.1681	1313.24		70.4841	131.465	1.42486	15.3361	2018.67		94.8843	112.435	1.06191	19.6045	760.737
		150.229	78.1756	1.10123	17.3177	1070.59	212.403	80.1432	14760		140.488	70.1771	1.49342	25.7933	1439.03		75.8639	130.959	1.47996	13.3513	2551.34		43.8348	120.685	1.24359	16.581	1521.97
		143.409	118.939	1.29022	13.0889	1783.17	202.716	88.2873	14761		100.383	95.2676	1.26173	15.9857	1613.99		165.04	103.508	1.20834	10.8855	2386.35		98.463	93.526	1.22827	9.04082	2505.22
		147.532	113.163	1.24346	21.2299	1320.6	231.188	70.2676	14777		32.8866	126.641	1.20502	22.6574	898.304		54.9436	117.036	1.31708	18.7621	1907.05		110.136	124.63	1.31646	15.0196	1404.28
		122.397	118.978	1.51825	31.4457	1162.42	211.084	83.1201	14781		144.236	104.85	1.18474	23.8805	923.314		38.3862	166.185	1.27888	8.05682	3274.72		146.475	138.513	1.19918	9.28932	2132.76
		155.927	120.715	1.34102	15.1099	1724.77	226.161	72.578	14782		88.1874	69.6114	1.53737	33.779	1044.18		110.197	113.621	1.25879	18.9085	1846.31		129.181	126.394	1.15756	16.2974	1204.14
		141.013	23.8198	1.2953	23.1628	1410.5	226.256	72.3873	14784		140.002	72.5095	1.67291	30.104	1351.75		9.9269	157.734	1.55601	16.5212	2732.23		116.012	110.032	1.06796	14.8195	1460.31
		134.369	120.125	1.66772	17.8609	2588.64	202.016	88.5855	14789		134.445	113.49	1.28244	18.5093	1373.26		8.25288	138.945	1.65852	11.7482	4998.94		107.233	127.257	1.05185	8.99081	2059.13
		165.385	76.4334	1.30697	14.424	1751.44	221.951	75.799	14846		139.404	122.635	1.44775	27.9471	1094.77		2.66846	101.087	1.01965	10.1367	1540.87		169.472	109.026	1.27424	10.5719	2381.63
		169.854	118.415	1.41438	17.5338	1780.94	221.722	75.1181	14847		119.984	78.6044	1.50001	28.1618	1229.43		61.2253	166.027	1.42059	8.1305	5128.39		21.8439	128.205	1.13884	16.9051	997.37
		121.67	68.2857	1.07485	20.0514	946.058	211.058	82.1663	14867		68.6082	128.454	2.04108	19.4758	3345.59		50.807	128.676	1.49339	20.0263	2136.24		166.995	144.545	1.44107	20.286	1329.64
		98.8725	138.422	1.13359	11.9964	1849.62	214.455	79.8874	14873		127.623	146.845	1.43027	21.1413	1527.86		108.802	97.0848	1.32859	21.0943	1225.49		89.44	71.0404	1.16369	23.6184	914.185
		124.204	136.17	1.1344	13.9042	1459.26	214.581	79.4654	14874		155.768	105.496	1.51466	19.6902	1980.75		46.5681	159.951	1.4812	20.7731	1494.45		120.406	109.557	1.09572	7.86855	2760.53
		131.57	63.8613	1.24385	16.449	1682.62	228.185	71.3646	14876		150.701	122.097	1.35858	16.9959	1708.91		48.0864	75.0205	1.07612	14.3423	1431.44		110.997	122.979	1.12037	7.8848	2472.36
		127.843	56.8521	1.17629	20.0495	1174.21	228.69	71.3273	14877		109.434	118.25	1.34943	20.4337	1504.99		85.0265	116.531	1.19848	21.7085	1021.13		120.344	68.0256	1.06316	13.4441	1291.61
		119.408	62.1201	1.14663	13.1603	1600.73	228.93	71.5954	14879		125.703	89.3812	1.45247	21.4611	1483.11		101.218	106.711	1.15955	24.3035	955.956		160.349	122.689	1.04629	13.8105	1179.5
		150.665	80.6205	1.154	16.9811	1281.63	209.542	82.5615	14903		140.347	102.292	1.30999	17.6265	1569.26		156.145	161.768	1.21437	20.1308	1247.19		161.051	125.945	1.23565	14.4404	1361.87
		131.761	77.668	1.29822	14.2342	1998.55	213.669	81.1339	14911		107.349	73.2093	1.59083	19.4795	2032.26		90.3103	89.1484	1.31595	8.98802	3424.09		134.66	143.703	1.1529	17.9435	997.174
		137.571	36.4503	1.20184	12.2317	2069.83	213.679	81.235	14912		109.316	132.734	1.21477	21.9153	1002.74		63.1386	54.3131	1.05637	21.2946	941.668		100.006	136.376	1.15385	22.6253	815.712
		138.155	78.2258	1.34135	26.0697	991.617	210.047	83.0089	14948		124.179	156.247	1.22951	26.7587	765.318		77.0848	79.1404	1.31945	14.5979	1889.37		96.5403	159.313	1.03307	20.831	749.584
		160.686	132.288	1.18575	19.0445	1375.02	231.728	69.0704	14949		127.888	93.5616	1.35385	26.0627	1006.4		69.0363	59.5604	1.15471	7.67074	4323.37		72.5919	131.549	1.11964	15.1249	1218.27
		142.691	93.5601	1.21495	19.2252	1458.22	214.811	80.5075	14950		137.577	78.7145	1.3877	30.0618	864.732		85.57	127.983	1.24712	26.8089	793.16		96.0664	131.491	1.10268	11.6259	1601.6
		157.286	132.285	1.39754	18.7772	1368.19	200.878	89.617	14951		139.333	135.339	1.37422	13.3242	2025.16		1.43286	104.46	1.14937	18.7827	1416.02		94.6153	143.312	1.20377	13.8409	1688.86
		154.203	140.093	1.55059	27.0734	1159.86	221.597	77.0051	14956		111.096	72.0109	1.12736	21.2983	948.116		101.294	103.676	1.2315	7.91432	3442.02		72.9988	125.477	1.24839	15.5175	1645.11
		154.344	47.1562	1.55952	26.7808	1527.47	207.3	85.2853	14959		121.356	99.638	1.29963	14.6987	1646.54		157.154	120.95	1.29798	6.58142	4845.44		11.4066	165.794	1.23934	9.37275	2257.3
		152.511	116.584	1.48921	14.0468	2456.68	206.922	85.9242	14960		145.681	110.652	1.10794	18.7145	933.18		157.496	124.16	1.10695	20.3145	922.4		161.506	140.361	1.10259	14.7663	1476
		117.718	68.9362	1.17841	13.6458	1750.39	234.27	68.1584	14979		127.059	84.3358	1.32641	21.5971	1205.87		67.6591	97.2261	1.17709	12.9716	1870.3		88.0752	138.737	0.969472	14.3896	1169.65
		5.41966	102.348	1.3959	22.077	1637.25	208.31	83.9442	14996		135.289	86.5498	1.05966	20.5749	767.944		164.733	106.091	1.29929	10.0156	2561.22		97.0724	124.113	1.19578	11.7314	2070.88
		17.1407	117.663	1.69343	21.3372	2115.51	207.514	83.6446	14997		146.985	130.378	1.53591	18.1414	1728.69		48.1012	150.338	1.39248	8.32526	3730.75		78.4658	169.296	1.13564	14.2625	1768.58
		134.439	143.129	1.22825	17.1723	1318.82	215.703	79.086	15010		115.434	113.206	1.13979	24.7264	828.242		44.7148	133.178	1.13243	11.9209	1779.84		155.282	117.661	1.29293	14.8733	1828.81
		113.814	129.047	1.32426	17.6968	1443.49	220.407	76.8478	15021		127.443	130.388	1.38697	13.7917	1819.78		28.1517	89.7393	1.06144	21.8276	1247.39		143.98	142.426	1.34395	19.8701	1522
		119.045	90.3281	1.21452	10.891	2047.32	220.626	76.9137	15022		119.536	96.1275	1.2334	11.8952	2007.66		23.9393	130.982	1.14859	12.4432	2256.16		0.85991	161.02	1.36219	28.305	860.273
		138.074	114.119	1.44649	25.2396	1379.36	201.183	88.1048	15023		122.824	97.3242	1.2138	11.4352	1997.16		50.4202	111.429	1.16458	16.7649	1289.75		152.018	70.1379	1.73577	29.9025	1168.75
		119.684	100.647	1.24784	13.6894	2309.52	211.427	82.3601	15026		112.438	87.4142	1.18554	11.5149	1834.77		64.9915	127.847	1.34517	7.70213	5889.82		172.079	140.008	1.28695	13.9584	2256.29
		118.374	101.995	1.19394	14.4245	1732.59	211.604	82.6859	15028		129.394	124.118	1.43858	12.6698	2772.02		44.1505	103.509	1.14183	16.1228	1496.8		49.8949	103.082	1.40057	13.4481	2861.89
		128.865	94.4833	1.10704	12.1205	1704.24	210.414	83.7706	15085		131.697	148.812	1.48304	15.7468	2084.82		43.8922	122.588	1.37907	13.7449	2446.71		160.76	131.566	1.54252	18.2578	2493.51
		130.235	126.796	1.1237	20.8797	1016.41	210.079	83.7232	15086		141.932	146.024	1.24525	13.6925	1805.32		101.625	117.782	1.23698	7.99375	3872.78		8.28881	87.8119	1.19876	18.8074	1679.87
		103.801	120.321	1.18942	16.7322	1444.34	230.503	69.6674	15115		2.73233	106.159	1.57442	16.5681	2527.37		52.2161	118.347	1.25825	16.1526	1287.38		153.56	111.279	1.23012	17.2786	1361.83
		112.922	52.3213	1.18691	14.5799	1581.82	230.674	69.5735	15116		138.558	164.111	1.70338	18.2116	2677.61		45.9088	125.717	1.12517	9.6021	2865.34		99.3391	158.46	1.33763	9.16836	3184.38
		133.004	75.8088	1.24897	15.892	1329.36	199.712	89.7453	15123		163.555	147.887	1.78544	21.9421	2445		142.179	129.128	1.35207	14.3152	2115.53		97.1424	146.558	1.20531	7.16951	3303.48
		159.73	81.2183	1.33747	18.0371	1406.59	199.979	89.5146	15124		151.474	163.622	1.26883	15.9896	1563.76		89.8988	154.137	1.25271	13.5525	1792.35		64.2145	96.5608	1.10401	12.22	1536.1
		142.3	130.978	1.19764	21.0177	1021.32	200.418	89.7078	15129		147.723	117.87	1.15451	14.4836	1648.2		65.8383	176.997	1.25122	17.1257	1622.83		71.9872	149.813	1.27177	8.42348	2755.32
		176.08	110.748	1.28118	18.5196	1272.94	200.237	89.4652	15130		107.129	117.776	1.32512	15.0423	1885.39		40.2893	113.694	1.17313	17.0848	1266.92		84.6511	131.821	1.21707	9.26112	2431.43
		56.7445	171.272	1.37903	12.3918	2013.37	203.816	87.0029	15132		129.865	96.8101	1.25736	25.9888	850.506		42.9231	145.183	1.09001	12.1445	1393.05		64.2683	89.246	1.12017	10.3193	1946.66
		160.225	114.895	1.69288	19.6175	2179.93	204.566	86.561	15133		163.242	145.559	1.67152	27.2821	1325.56		41.6448	151.296	1.24214	13.2931	2197.03		78.4397	138.741	1.27368	10.9452	2289.84
		130.341	122.014	1.51539	22.9614	1536.1	219.625	77.1484	15154		164.559	134.258	1.40339	31.125	782.747		125.181	166.726	1.61445	19.7111	2136.97		81.1743	110.882	1.12928	8.60207	2611.22
		149.311	17.3474	1.2822	20.2925	1702.73	212.406	80.4651	15167		125.812	131.706	1.4922	28.5972	1288.41		19.2128	123.708	1.21003	14.6159	1322.74		33.2142	171.909	1.28669	22.3462	963.283
		147.664	109.008	1.22848	15.8324	2126.62	233.792	68.6885	15200		137.432	109.249	1.29232	20.948	1214.9		14.1278	122.062	1.54876	16.5714	2311.53		73.5733	133.386	1.17195	9.64236	2480.92
		147.574	83.1336	1.40912	30.0405	1003.65	230.165	70.6201	15204		156.783	139.901	1.65163	35.4919	1050.14		14.6687	103.74	1.39259	10.3111	3374.12		100.148	161.02	1.57057	16.8146	2201.87
		77.011	128.214	1.17899	20.6739	1035.13	230.901	71.5146	15205		59.6296	131.085	1.3169	30.5469	752.444		36.8893	87.4491	1.28251	4.94845	7467.43		115.809	157.711	1.34921	22.0457	1087.53
		116.237	98.6225	1.34284	29.4192	943.651	230.882	71.5713	15206		176.309	55.19	1.39784	17.9013	1705.8		66.6899	129.86	1.48924	12.7839	2852.52		36.0645	128.724	1.03259	18.0335	921.975
		140.632	115.821	1.2527	9.7245	2453.52	215.839	78.2714	15210		148.701	128.993	1.17371	19.0108	1061.11		19.968	130.495	1.59475	18.1461	2286.1		10.2975	123.29	1.05351	17.1649	975.632
		98.4056	132.617	1.14872	21.3299	927.735	229.998	71.6663	15210		101.848	106.568	1.76551	24.5181	1930.17		88.5945	131.141	1.81843	21.972	2890.84		83.9644	101.586	1.29356	10.4226	2599.07
		140.591	114.74	1.27666	26.4068	858.302	230.417	71.0542	15214		151.746	140.633	1.33671	27.4314	962.246		106.367	121.966	1.42214	15.0843	2334.13		81.5733	147.21	1.17243	30.7912	765.829
		101.722	99.5251	1.16837	26.2151	807.974	229.49	71.4818	15215		144.865	128.993	1.38366	23.2182	1360.05		26.4279	137.851	1.12349	15.5551	1419.08		160.393	70.213	1.0051	13.6862	1110.58
		137.113	146.124	1.26098	22.9641	925.511	229.399	71.6669	15216		160.216	147.454	1.36977	14.0276	2118.31		28.9792	97.21	1.18038	15.5382	1603.08		124.886	72.5159	1.16879	7.2288	3887.3
		137.046	102.725	1.32339	9.01372	3113.64	226.487	72.3194	15243		119.096	118.995	1.22411	14.7531	1454.49		157.515	170.173	1.25701	9.65942	2437.29		119.737	36.6673	1.07965	6.28423	3716.71
		139.627	151.024	1.34839	8.99874	3500.81	226.617	72.482	15244		142.342	90.5553	1.20547	12.2265	1924.1		37.1868	92.4314	1.19319	24.7409	1114.4		86.7985	119.85	1.31878	10.7425	2262.15
		71.0185	159.593	1.42306	13.0763	2317.43	226.548	72.4057	15245		133.682	133.349	1.20884	11.4975	1933.73		40.8915	80.9067	1.15639	19.3628	1554.49		96.5623	103.75	1.11801	15.6395	1217.89
		145.001	80.3834	1.49801	26.0111	1341.98	212.061	80.3706	15249		162.403	58.7264	1.28123	14.9135	1851.09		39.1603	104.527	1.26508	11.2485	2477.04		109.679	112.111	1.17541	8.07841	2901.4
		123.69	108.297	1.30515	11.3659	2306.07	212.092	80.8881	15250		156.426	82.1587	1.32981	16.9045	1827.78		163.025	169.557	1.78221	29.4626	1795.27		152.908	112.23	1.25757	21.81	1009.76
		120.784	131.735	1.33223	8.28244	3213.44	212.168	80.7922	15251		103.548	114.131	1.37946	10.713	2540.15		91.1199	138.551	1.10734	22.8038	701.765		98.029	107.861	1.09364	14.9191	1256.94
		87.1588	118.335	1.71635	19.2175	2138.54	218.51	78.3822	15266		139.437	106.658	1.35798	25.8099	988.297		81.3233	131.963	1.23421	17.2785	1153.92		92.8006	127.328	1.78782	10.1314	6901.44
		139.068	117.423	1.27036	20.6938	1195.83	204.346	86.7908	15278		138.577	94.9144	1.20859	12.3059	1895.17		80.7854	88.2664	1.37442	13.61	2119.62		67.614	112.579	1.09991	20.7259	884.23
		120.369	121.335	1.28814	9.96925	2443.09	228.15	72.0946	15282		122.206	113.725	1.33499	20.2466	1203.02		136.392	157.939	1.56872	14.0233	2973.13		120.716	88.0049	1.21629	16.8059	1361.44
		133.715	92.9909	1.25388	15.8167	1735.56	228.052	71.9421	15283		135.783	103.497	1.43437	17.5889	1848.84		75.5217	122.64	1.2068	24.5223	1897.41		96.2766	99.2453	1.23089	11.0117	2367.33
		145.803	156.97	1.41145	21.0565	1432.07	229.319	70.3402	15287		141.917	148.018	1.3623	13.2232	2018.9		58.6917	153.616	1.71341	14.0633	3454.17		107.158	78.916	1.00477	18.1296	868.304
		158.8	129.723	1.16937	20.1363	938.067	229.731	70.2565	15292		85.598	53.3192	1.1994	23.5694	1038.66		50.4081	146.929	1.18963	7.67684	3595.73		108.624	92.2412	1.15517	18.6469	1029.82
		152.599	57.6013	1.25881	15.5517	1677.03	230.261	71.6958	15294		155.875	111.111	1.42612	13.9404	2295.4		138.613	113.434	1.31719	23.6375	1033.13		128.682	104.628	1.52334	14.133	2875.97
		145.632	104.366	1.1283	15.9983	1184.41	230.357	71.7082	15295		90.1521	122.633	1.60009	27.3709	1403.58		61.4237	57.1137	1.1231	8.05769	3193.82		161.021	138.458	1.24414	19.5627	1112.9
		140.656	129.721	1.19888	20.2182	1085.99	199.4	89.2278	15328		127.985	98.9666	1.47596	16.748	2365.23		24.7098	125.372	1.18336	10.7906	2109.35		75.5521	84.1933	1.25134	21.3054	980.989
		142.786	59.5329	1.17218	21.03	988.079	199.699	89.2302	15329		147.123	110.058	1.71934	17.7973	2881.58		38.607	111.944	1.29589	11.7069	2054.42		68.1391	83.7388	1.10185	18.126	1003.93
		116.742	123.463	1.29735	19.0302	1315.25	229.098	71.3552	15340		111.77	89.1757	1.47892	28.1484	1180.12		44.9146	141.712	1.2564	15.0384	1678.26		138.964	139.416	1.16831	9.24278	2237.76
		115.46	157.81	1.58706	23.2445	1588.76	220.006	76.4514	15346		64.834	80.1471	1.46947	24.6304	1524.81		2.49798	133.846	1.23635	11.4871	2743.26		177.994	141.845	1.27149	9.94703	2467.32
		130.319	85.6805	1.33688	21.6312	1108.45	201.376	87.6261	15352		128.674	141.64	1.43354	17.594	1626.84		42.6042	155.193	1.28185	16.1091	1449.21		178.844	154.4	1.23901	10.4457	2351.82
		132.425	100.974	1.24337	26.8988	829.08	199.761	88.5475	15381		129.333	98.6864	1.40718	11.8208	2241.82		41.565	121.875	1.2269	5.96186	3724.21		124.109	158.843	1.21256	9.00592	2445.76
		154.376	74.3184	1.80628	28.9524	1966.32	228.524	71.1908	15391		156.347	109.285	1.38768	25.7754	986.036		168.766	112.581	1.11097	15.2464	2543.17		63.2523	122.216	1.17596	14.9831	1769.65
		64.0301	142.558	1.54119	29.983	1186.87	219.361	76.7597	15408		142.802	111.843	1.30412	12.3177	2102.15		13.2395	107.311	1.50988	18.9746	2116.91		83.3715	100.394	1.15827	23.1884	1358.82
		112.332	115.824	1.32405	9.94665	3015.42	227.815	71.0496	15408		151.932	115.193	1.36125	11.0942	1999.68		111.09	90.4676	1.22226	14.0257	1649.89		59.9688	129.039	1.29192	14.0994	2133.75
		140.076	81.3352	1.24388	23.7931	1160.77	200.209	88.7677	15411		129.428	133.004	1.56277	12.6601	2838.84		39.3075	111.792	1.21419	11.5925	2843.69		64.107	94.0003	1.11212	12.6926	1875.18
		133.639	71.7094	1.16762	20.156	1019.98	200.531	88.5025	15412		130.901	109.25	1.18346	17.6084	1335.36		17.0421	131.259	1.57026	20.6791	1873		66.5849	103.941	1.12816	21.8511	1326.36
		125.988	123.648	1.29046	15.0646	1638.01	206.386	86.5565	15416		140.168	98.4146	1.33065	20.4973	1178.86		157.04	119.488	1.28796	17.3288	1620.57		52.1286	119.603	1.09979	13.7073	2132.79
		172.155	99.1836	1.16294	23.6855	963.194	200.131	88.7702	15418		117.281	115.636	1.41969	12.1952	2417.55		57.3646	78.9567	1.16541	7.62208	2727.77		101.277	151.059	1.14561	23.2848	1638.35
		139.655	133.063	1.22472	18.7243	1076.45	200.014	88.4206	15419		159.259	79.6901	1.16889	18.531	1140.38		180	158.606	1.21481	21.635	839.982		55.8631	118.739	1.07988	16.8265	1762.67
		149.955	55.676	1.14347	17.9027	1035.48	200.51	88.2629	15420		171.67	146.403	1.40426	21.771	1404.8		68.1992	103.717	1.72503	20.3841	2571.11		117.943	142.23	1.14609	19.9059	1819.41
		139.666	94.2346	1.16148	21.2053	910.128	221.59	77.13	15426		13.5305	141.841	1.26551	16.4529	1767.91		58.3463	75.8189	1.17127	9.71364	2201.63		84.5342	91.05	1.16358	11.7101	1945.81
		118	86.161	1.14878	23.4028	862.805	228.473	71.4135	15444		135.162	39.0346	1.2809	27.5553	755.227		178.205	155.396	1.57585	23.7917	1434.82		61.6924	164.541	1.2143	14.5467	1577.45
		120.412	105.127	1.37061	19.6677	1500.06	227.718	71.8316	15446		175.464	152.553	1.20113	19.669	1374.65		13.9168	38.8549	0.905613	55.6304	671.878		178.43	178.837	1.29095	12.1551	2168.02
		100.765	132.975	1.60523	16.9442	2155.17	227.6	71.5157	15447		51.515	116.13	1.26145	15.8659	2101.46		57.8146	98.6117	1.27858	11.6529	1769.79		5.60885	117.428	1.05758	20.2593	696.084
		144.303	22.216	1.26406	19.5946	1315.31	227.43	71.3776	15448		49.9831	147.574	1.90501	27.687	1966.29		44.7642	151.003	1.36338	13.6394	2108.87		104.448	127.823	1.46258	35.2342	1081.14
		164.773	84.7502	1.17624	10.0689	2122.89	225.578	73.2296	15459		77.6773	103.466	1.0941	19.7318	1013.65		176.62	164.234	1.25552	14.1262	1527.3		43.7453	108.606	1.09494	12.3222	1534.6
		94.0479	113.572	1.64951	19.0109	2895.73	235.229	66.4006	15467		134.942	86.0171	1.21729	23.2382	968.327		172.904	140.13	1.2157	6.54655	3424.56		141.174	160.081	1.25748	13.3781	1611.23
		149.337	119.07	1.33279	18.1166	1503.1	225.605	73.407	15471		153.876	66.1176	1.25363	16.2519	1511.85		14.4662	112.457	1.18044	10.7499	2824.92		137.14	92.1199	0.962852	17.8154	723.772
		130.403	73.0326	1.21853	10.0596	2284.09	225.566	73.3404	15472		134.486	125.907	1.05792	25.5596	804.428		179.287	152.067	1.17814	12.6314	2158.53		70.5833	99.9131	1.12159	23.7656	668.187
		155.985	117.623	1.31304	20.271	1609.99	234.778	67.8317	15486		91.0898	124.052	1.20138	25.9349	820.618		71.1295	121.2	1.36771	15.9657	2186.63		63.2252	150.386	1.18801	10.1081	1880.46
		151.138	113.856	1.26676	19.9416	1292.56	228.222	72.7006	15491		157.512	84.9522	1.2567	20.6773	1110.48		11.8113	150.308	1.26824	9.91402	2902.27		98.7625	144.093	1.18704	10.4862	1898.02
		46.0902	93.0681	1.16892	26.8125	1002.87	218.618	76.1443	15498		135.992	77.8996	1.39208	31.7587	959.561		7.1979	127.73	1.55809	7.78936	8100.99		75.106	141.05	1.1622	9.96122	1805.89
		123.435	148.46	1.45973	25.951	1278.12	218.687	76.3923	15500		129.224	63.6859	1.02992	24.3791	667.287		41.8516	144.816	1.28388	13.1492	2315.2		84.4334	103.978	1.40116	12.393	2366.37
		107.53	84.2985	1.34686	24.0599	1180.76	209.685	83.6595	15516		113.078	142.031	1.34988	12.0731	2443.54		20.484	57.9344	1.11362	13.843	1707.09		101.291	177.932	1.34873	12.2968	1963.62
		128.568	87.3163	1.37529	19.025	1393.09	210.294	83.234	15517		165.734	136.598	1.26174	16.9377	1450.2		96.6085	135.13	1.97633	18.9342	3186.36		141.332	137.903	1.24659	19.5115	1102.61
		109.942	91.0405	1.10512	17.5869	1042.29	210.152	83.3545	15518		148.003	113.695	1.13392	16.1683	1225.39		40.3013	117.321	1.16533	17.4513	1399.96		156.071	136.966	1.42837	22.5085	1390.85
		135.203	117.324	1.08001	21.5371	1038.52	203.547	88.5525	15533		150.724	81.8925	1.30644	16.7736	1499.88		52.2513	176.383	1.60722	13.7994	3314.36		132.888	103.332	1.1677	21.1481	884.026
		124.072	120.501	1.25867	20.0362	1160.81	203.926	88.0929	15539		152.559	110.869	1.3327	12.3565	1892.02		68.9637	86.1447	1.17183	13.5852	1778.05		21.4368	123.483	1.09219	10.4477	1868.16
		132.826	101.816	1.22591	20.5328	1114.16	204.168	88.1122	15540		124.795	144.541	1.47822	17.4711	2024.11		66.2004	19.1775	1.1061	13.9936	1898.63		18.2233	76.613	1.151	20.4889	983.655
		98.5165	118.388	1.24585	16.4329	1349.85	204.072	88.1297	15541		147.527	173.179	1.43056	17.4258	2076.87		6.20684	112.208	1.14695	16.2267	1274.08		80.9317	91.1004	1.0533	9.72687	1631.99
		36.9877	151.427	1.27052	15.9134	1460.12	204.035	88.3181	15542		113.292	87.6479	1.49282	24.862	1588.35		154.018	99.892	1.24289	13.0793	3518.57		97.1739	142.305	1.15222	29.6139	618.94
		151.038	123.506	1.17624	19.9049	1012.27	233.886	69.3431	15575		112.009	34.5363	1.61044	35.2011	1180.67		12.6896	90.2329	1.25022	11.3239	2463.4		96.9902	110.209	1.01394	10.6368	1596.42
		128.387	54.6805	1.10388	10.9412	1787.74	221.541	77.1539	15682		151.222	146.014	1.64027	29.0223	1335.08		169.089	132.123	1.62546	18.6642	2848.96		112.409	110.02	0.987902	22.5006	731.421
		103.801	120.098	1.30687	19.0335	1214.4	205.647	86.7454	15684		88.3763	101.187	1.47956	38.1368	803.797		105.558	113.563	1.12893	14.6013	1402.78		5.0178	100.793	1.08442	12.2604	1553.46
		108.096	90.9863	1.22678	8.74342	2632.89	205.581	86.7351	15685		138.855	83.5384	1.1719	22.7285	917.134		46.0914	100.67	1.10949	21.3655	888.172		152.818	136.178	1.10384	23.0424	665.946
		113.676	129.382	1.20315	12.5685	1614.09	205.848	86.9033	15686		154.376	131.359	1.30058	13.5238	1915.47		64.4504	89.036	1.12051	12.5236	1655.8		165.923	74.309	1.1265	13.3452	1652
		161.375	99.3632	1.25907	15.0466	2151.91	234.254	67.8004	15691		60.2835	147.808	1.68852	26.671	1694.36		99.3276	154.842	1.38955	18.7753	1629.6		67.7734	70.1226	1.18227	18.9603	1113.13
		157.888	98.0782	1.18418	11.5614	2270.81	218.288	77.0679	15694		124.913	132.942	1.28112	14.6386	1895.21		25.8325	108.092	1.36029	11.0015	3510.74		142.632	114.986	1.04957	21.0937	828.197
		163.588	123.353	1.26582	11.2715	2179.17	218.404	77.0989	15695		162.574	96.8674	1.55034	25.7918	1702.88		174.1	108.529	1.3386	15.7809	1751.74		140.766	113.687	1.10707	15.2735	1202.32
		148.571	83.97	1.33899	13.3699	2269.31	227.602	71.1237	15711		124.821	39.5192	1.43077	11.542	2613.88		86.887	77.3148	1.24528	14.5376	1739.25		109.917	125.353	1.10254	13.4091	1387.37
		154.297	82.042	1.22334	13.7471	2225.23	227.502	71.1427	15712		116.253	160.566	1.81908	28.9021	1568.89		44.1395	134.009	1.17301	7.63972	2334.21		66.5856	84.3425	1.2444	19.6744	1314.43
		119.082	51.6226	1.13664	25.2126	822.296	211.535	82.9092	15724		50.4192	132.696	1.69495	30.9104	1613.95		78.7796	135.752	1.29402	11.7851	2138.48		87.5837	98.026	1.05239	14.4639	1092.21
		74.9988	133.073	1.17384	19.0959	1082.62	201.49	89.9341	15732		108.448	136.597	1.27408	24.7946	1163.75		19.3667	129.466	1.11573	19.4529	1304.25		16.5348	130.53	1.32321	18.4609	1590.99
		137.92	51.0115	1.28793	16.3643	1569.29	230.228	71.0233	15744		125.378	141.887	1.48991	18.701	1656.92		23.4037	119.39	1.10795	20.6322	1204.11		93.1452	107.421	1.7787	38.1288	1161.11
		147.726	101.666	1.43782	21.3234	1488.8	230.148	71.3212	15745		132.168	58.1995	1.36609	23.3609	1535.79		170.915	72.3827	1.23999	10.9473	2847.94		90.8499	142.723	1.5976	23.1007	1681.84
		121.41	102.258	1.06497	18.6561	1035.2	214.451	81.0314	15750		147.64	131.591	1.37271	22.0991	1457.55		164.755	51.1526	1.1647	13.2768	2200.71		52.2944	136.479	1.24333	14.3371	1543.49
		141.404	114.139	1.24195	18.1027	1480.68	228.171	71.6861	15781		141.775	146.124	1.62101	19.4095	1997.62		59.1667	41.9154	1.10173	10.0126	2721.24		160.254	66.3307	0.99537	18.9662	728.653
		135.077	113.968	1.47109	21.9343	1333.98	207.941	84.8361	15784		126.711	138.549	1.84984	23.1133	2330.15		96.1741	124.081	1.24246	17.9831	1146.17		130.949	70.5719	1.29617	30.4594	732.775
		113.489	75.3552	1.23244	17.8689	1249.84	208.586	84.5136	15787		166.677	73.6556	1.29277	23.0319	1113.9		74.1511	85.334	1.20829	13.7972	2327.17		169.015	93.1005	1.23886	18.8646	1365.14
		116.268	87.3518	1.23441	22.1939	994.855	208.073	84.9174	15788		164.207	74.2261	1.23664	15.9612	1623.89		149.684	128.834	1.23375	14.4499	1836.53		88.7689	131.801	1.09126	16.4056	1093.3
		108.771	127.502	1.08881	13.5684	1357.54	228.019	71.9997	15831		166.898	139.018	1.45667	18.718	1911.35		72.2415	107.76	1.21798	7.93564	3331.62		143.642	97.4129	1.103	14.2337	1338.47
		136.432	116.62	1.39926	20.3034	1658.51	230.229	71.0101	15847		137.934	76.3527	1.25122	17.572	1617.78		34.9862	153.235	1.46746	21.9359	1855.02		148.064	141.327	1.22313	14.9173	1507.07
		137.195	139.776	1.25228	7.10367	3913.71	230.327	71.2052	15848		168.782	129.843	1.40364	18.2057	1886.21		38.7142	140.268	1.38689	11.834	2507.81		143.145	67.3557	1.10502	10.4512	1643.24
		125.773	91.8415	1.22059	8.85345	2840.33	212.442	82.4532	15860		65.0888	161.246	1.56518	20.4392	1822.15		43.1773	122.8	1.27602	9.84704	2558.32		134.964	95.0298	1.05352	14.15	1615.75
		88.9739	96.6426	1.32061	24.0422	1362.57	203.448	87.3929	15861		119.138	92.2898	1.32843	27.4773	1146.52		50.7655	89.7545	1.17363	11.3465	1611.62		6.02276	130.157	1.12933	20.3723	1006.71
		133.828	110.99	1.28896	24.0095	986.459	212.15	82.9968	15863		123.271	90.9325	1.23377	21.3444	1086.69		33.2939	162.073	1.24135	15.3712	1410.77		89.8473	159.597	1.25955	17.9233	1365.02
		158.669	139.174	1.48263	16.0679	2101.54	225.422	73.5603	15871		154.868	111.283	1.65718	29.6729	1512.09		141.636	109.106	1.74849	16.1308	3200.83		148.694	31.2919	0.998125	20.7916	1000.25
		119.131	133.156	1.18795	12.5693	1957.18	232.828	69.233	15881		172.311	158.424	1.74752	28.2853	1798.62		176.74	98.7031	1.07586	13.4361	1127.94		22.8623	136.509	1.06535	15.8859	1144.12
		121.496	107.819	1.19901	8.72546	3700.64	232.503	69.0382	15882		103.708	100.33	1.49232	32.8581	1003.49		30.219	130.51	1.01853	7.99783	2005.43		14.545	172.348	1.08752	16.9648	978.156
		113.322	124.415	1.20968	15.2392	1988.42	231.659	69.2026	15883		128.128	72.5361	1.2705	11.0128	2081.41		47.0325	108.87	1.24232	19.4148	1163.67		144.185	106.192	1.08777	15.1676	1311.71
		143.918	124.245	1.37831	14.7297	2443.89	217.837	79.0171	15886		136.075	71.1235	1.18202	11.4834	1816.8		23.2534	119.77	1.07038	16.4002	1088.32		13.3656	109.226	1.07373	9.07498	1897.83
		135.296	78.0404	1.53545	39.3383	1116.57	210.716	82.792	15926		157.688	60.3577	1.33349	11.7388	2655.32		62.7089	101.75	1.17814	8.81583	2588.05		162.957	109.634	1.28416	15.1694	1894.06
		113.19	113.955	1.20176	23.5147	963.971	208.798	83.8687	15932		110.237	86.7492	1.28125	16.6541	1681.16		166.327	110.603	1.43091	22.6589	1465.27		162.54	79.0145	1.19688	14.986	1598.68
		138.919	59.1778	1.08963	20.6102	907.489	209.331	83.9638	15934		175.093	162.553	1.33389	15.3894	1429.46		4.3801	78.9895	1.18437	13.6197	1810.62		92.549	141.76	1.30573	11.4574	1905.39
		133.635	107.806	1.30748	20.8019	1040.98	208.116	84.1565	15935		153.577	76.0489	1.27312	17.4517	1245		8.79231	98.2131	1.26963	15.329	1797.08		86.4165	125.38	1.25348	12.6693	1764.58
		119.066	46.3624	1.18633	20.5638	1313.91	235.095	67.458	15942		130.17	104.068	1.19538	19.8826	1355.77		90.413	66.8848	1.26678	13.4143	2849		87.7702	74.9367	1.00298	15.0476	1205.56
		105.246	116.147	1.3583	20.3006	1372.29	217.856	78.9638	15947		115.808	72.4527	1.30231	17.0557	1710.51		28.7871	131.868	1.6325	17.9121	2506.31		66.2847	130.113	1.39469	20.1752	1556.37
		135.26	111.171	1.17132	24.9897	840.008	219.91	78.2419	15954		126.871	97.177	1.30065	22.4674	1196.07		67.973	164.951	1.19463	19.4538	2513.54		101.196	128.166	1.22026	12.2317	1621.37
		151.569	69.6913	1.16988	17.0323	1017.4	209.588	83.24	15968		108.562	50.8602	1.30448	25.7331	1195.47		35.5458	173.764	1.34607	9.07905	3424		158.518	151.152	1.26522	16.2886	1212.53
		155.341	127.074	1.20049	9.95461	1978.24	209.525	83.5245	15969		124.558	32.7858	1.2838	14.2978	2292.83		5.61451	155.034	1.42828	15.5149	1564.31		144.05	116.807	1.16688	8.5716	2036.57
		102.578	102.229	1.18344	25.824	787.029	211.788	82.5316	15984		129.588	73.5662	1.29168	9.4891	3391.2		75.0543	98.9451	1.64752	14.8523	3694.74		148.897	85.2676	1.10574	7.70079	2178.3
		161.488	110.31	1.36759	15.3765	1813.91	212.648	81.3512	15993		128.156	48.6232	1.24616	9.61057	3245.69		74.9717	94.4385	1.34228	13.6917	3596.32		26.9128	127.806	1.24943	16.63	1347.96
		137.751	102.41	1.21801	11.3076	2221.26	222.032	75.2868	16024		141.461	62.5748	1.56706	23.8225	1540.24		37.9684	153.934	1.4714	22.1243	1380.1		10.923	120.336	1.10546	12.2546	1430.04
		133.689	135.605	1.4469	17.3803	2124.02	217.363	78.876	16030		115.213	110.343	1.87896	28.163	1996.4		93.2524	116.009	1.29274	13.0055	1886.3		155.856	139.01	1.20377	24.5352	821.768
		137.669	46.3913	1.27231	8.93948	3713.83	228.473	73.1091	16037		157.136	113.48	1.45005	19.2406	1762.87		97.027	77.6704	1.35722	10.3926	3557.62		68.2835	106.753	1.17244	8.46828	3023.98
		162.378	111.108	1.87369	25.9553	2650.51	216.911	78.8871	16091		134.391	122.894	1.27438	14.5745	1647.06		32.955	135.519	1.11502	16.4578	1327.72		72.673	100.357	1.103	4.84479	3707.55
		117.928	136.118	1.46807	19.028	1757.59	217.443	79.1984	16092		178.264	158.129	1.2611	15.1752	1490.09		102.316	90.3195	1.26741	11.071	2637.54		170.592	131.037	1.53868	22.0179	1513.2
		129.061	63.8436	1.19676	13.2612	1986.09	217.223	77.6514	16134		120.326	86.2373	1.44453	25.199	1099.47		8.00111	140.905	1.14535	9.11276	2162.89		151.946	133.926	1.32299	25.1312	956.924
		113.453	141.032	1.18808	21.2621	1331.52	226.838	74.0895	16134		53.4424	148.444	1.41695	23.9764	1258.7		179.174	145.487	1.21611	10.9563	2085.35		130.233	128.011	1.2352	12.9008	1683.8
		134.074	84.4563	1.15189	17.7465	1569.07	217.068	77.5973	16135		47.8313	113.272	1.3867	27.4537	1000.6		13.3362	98.114	1.20713	18.8484	2009.44		125.449	115.167	1.25485	13.5424	1711.02
		148.873	84.1496	1.39289	19.6618	1481.73	201.89	88.7811	16144		161.273	138.566	1.40058	14.1937	1932.35		20.413	129.226	1.24138	17.3255	1403.9		169.755	94.3474	1.08421	11.2871	1610.87
		91.9764	172.637	1.49463	23.1726	1517.56	202.007	88.9565	16145		156.274	149.921	1.35613	15.0332	1752.87		57.7309	91.2142	1.2957	19.7426	1323.02		158.143	80.5635	1.03331	12.5462	1216.43
		167.29	110.506	1.2916	17.4827	1451.26	201.609	88.6775	16146		150.576	93.0787	1.24611	14.6147	1552.66		29.0952	120.916	1.23141	5.74243	4530.06		139.437	116.437	1.36983	23.4105	1066.36
		156.24	114.697	1.31464	18.9905	1273.81	201.939	88.931	16147		131.753	111.979	1.6089	32.667	1198.83		23.9896	62.4651	1.30974	17.4345	2048.67		88.7244	119.94	1.13349	20.2599	841.779
		122.675	121.428	1.24961	17.4669	1253.48	219.442	75.8385	16178		157.059	106.556	1.24473	19.2451	1127.11		24.7293	110.856	1.46703	22.2998	2019.51		81.6425	128.063	1.26042	15.8002	1287.52
		107.964	40.1199	1.08344	15.3574	1938.66	233.61	68.3461	16207		133.823	88.6792	1.48146	22.6607	1404.09		98.534	72.8096	1.15529	13.2772	1975.77		77.8536	32.587	1.09077	6.18876	3577.4
		118.473	41.5118	1.08502	21.2913	782.407	201.962	89.1644	16231		117.643	91.3633	1.30183	21.4341	1333.56		98.8155	152.342	1.27527	11.4523	2103.25		77.4874	54.0222	1.10734	10.2498	2041.61
		112.382	87.431	1.18539	22.305	1126.67	214.338	80.4088	16239		117.712	94.0387	1.18959	19.5937	1122.42		52.4572	88.2476	1.11389	12.8298	1554.9		76.8566	133.12	1.14922	20.4281	752.396
		114.415	137.133	1.23995	14.4439	1719.32	213.899	80.1962	16240		109.312	115.329	1.2421	19.4302	1101.22		12.2779	79.3179	1.1814	14.9292	1995.85		105.816	168.115	1.45455	21.6649	1181.61
		151.745	138.721	1.40706	18.6183	1604.65	214.116	80.3805	16241		129.131	133.504	1.29573	17.2314	1388.77		112.924	30.101	1.11742	16.9257	1194.02		176.584	112.122	1.23262	18.4328	1189.78
		127.346	82.6818	1.17176	18.1727	1306.86	217.629	77.2075	16291		121.38	106.903	1.74253	26.2526	1719.47		117.776	106.23	1.21726	7.66368	2976.57		1.56657	119.369	1.24546	15.8373	1416.02
		149.678	103.315	1.23893	16.8231	1534.94	217.821	76.9252	16292		132.021	128.002	1.43112	18.9835	1497.52		35.7755	144.883	1.33957	26.2048	978.778		105.13	141.137	1.291	17.7505	1178.98
		146.298	63.013	1.15211	13.5884	1511.63	217.445	77.4751	16293		22.2643	160.763	1.57811	17.1391	2158.04		124.311	135.805	1.2977	16.0511	1561.7		122.889	135.58	1.19697	15.6518	1108.51
		3.53795	123.408	1.32027	20.4957	2173.09	233.488	68.713	16293		131.329	123.301	1.47645	17.7914	2060.01		73.4626	128.445	1.28144	8.67018	3562		126.05	143.957	1.62481	26.3632	1189.87
		144.079	96.054	1.1884	12.9881	2166.41	233.452	68.6897	16294		83.1004	140.087	1.46386	22.2603	1488.08		93.3641	96.1927	1.15673	14.9901	2555.61		162.126	110.903	1.18543	9.48708	2558.55
		158.808	68.4831	1.16282	14.1892	1990.28	233.562	68.7536	16295		111.145	111.249	1.39702	16.6276	1684		22.4421	127.011	1.42508	5.88718	7264.52		89.213	86.568	1.49144	23.1571	1326.39
		130.598	117.583	1.24308	15.8788	1309.33	208.222	83.6343	16305		122.67	96.6238	1.16912	21.1111	958.463		3.85288	94.5185	1.38196	6.67966	5209.48		111.989	176.992	1.24464	19.0154	1172.74
		105.613	90.7109	1.45444	14.6643	2536.28	210.905	83.0441	16306		159.966	103.174	1.31475	12.8774	2259.48		54.8771	146.76	1.30117	22.6016	1092.34		157.237	128.796	1.6676	25.71	1563.35
		160.413	101.522	1.35046	16.8527	1754.52	214.878	81.3604	16313		127.615	76.3932	1.68649	43.7926	999.446		5.90868	67.6491	1.2016	12.1736	2068.74		3.97197	143.244	1.21716	19.988	1133.75
		149.85	128.043	1.13878	13.216	1527.1	214.848	81.3293	16314		81.2775	121.99	1.81039	22.9669	2333.97		20.4869	125.331	1.13791	6.73447	2614.93		1.6115	96.6434	1.04585	14.0665	1251.95
		124.98	79.685	1.12913	15.5051	1404.85	215.224	80.5543	16321		89.2792	140.426	1.38805	28.6923	1111.41		35.5758	149.638	1.18224	15.1864	1506.4		98.0178	101.971	1.2145	26.06	781.45
		87.2225	152.283	1.38349	24.8495	1087.56	201.495	88.5186	16322		112.427	87.5795	1.58443	25.7362	1590.29		134.147	126.702	1.19217	24.9564	925.083		157.76	113.551	1.30501	18.7335	1323.54
		160.715	109.438	1.19984	20.0767	1198.84	208.636	84.8482	16339		142.721	152.152	1.52679	16.0798	2416.28		110.616	92.5275	1.12498	3.99382	4804.03		162.854	58.2342	1.17793	7.97061	2697.59
		150.894	42.1328	1.34599	20.7013	1595.13	208.743	84.4866	16340		122.253	150.49	1.49814	14.3456	2423.08		104.781	77.1558	1.13567	3.85303	6056.31		148.299	86.7751	1.09821	16.288	1229.44
		174.434	105.52	1.38724	17.0705	1775.57	206.21	84.3597	16345		175.423	147.967	1.57337	16.5216	2545.83		63.5331	121.797	1.56792	11.3486	4209.18		149.381	82.9127	1.17006	14.2134	1401.28
		167.485	97.8114	1.52247	19.1874	1969.12	206.102	84.2195	16346		160.598	162.938	1.1537	18.329	1134.58		43.4563	143.764	1.48472	13.7298	3047.09		112.999	127.478	1.19222	12.0238	1669.27
		161.33	103.034	1.39942	15.2205	1873.37	205.953	84.4633	16347		140.855	77.7239	1.33591	22.8848	1156.88		163.711	125.774	1.08577	11.1779	1622.88		116.962	77.06	1.03692	13.5103	1769.95
		73.2734	166.647	1.54383	23.4219	1599.17	229.731	70.6619	16357		111.681	30.7815	1.13608	19.259	1188.98		87.6445	63.5522	1.17411	11.7124	2633.05		28.6754	78.6077	1.12534	14.3992	1365.02
		88.1983	113.969	1.39577	26.2673	1348.91	229.169	70.8682	16358		172.952	117.111	1.4662	18.7959	1584.78		140.916	80.9948	1.18759	12.5608	2211.94		4.34672	94.5963	1.16179	10.9546	1944.64
		115.605	102.09	1.28492	16.4983	1560.31	219.611	77.5967	16375		55.1337	95.7268	1.2447	19.2057	1241.3		41.8259	102.044	1.10164	19.6593	854.285		4.07894	82.6877	1.20592	9.72191	2683.23
		171.024	110.341	1.46677	20.2696	1428.76	219.784	77.0742	16376		112.869	128.409	1.36432	23.188	1215.75		154.436	115.678	1.15231	22.7866	917.333		130.357	128.883	1.16961	17.9166	936.294
		130.452	129.096	1.33295	11.7856	2398.99	233.55	69.6659	16390		118.816	83.532	1.20219	24.0612	909.317		87.9159	104.908	1.29641	9.30462	3457.25		170.403	128.159	1.22823	12.9817	1661.31
		128.919	124.542	1.20235	10.9772	2058.09	233.585	69.5702	16391		145.666	99.8244	1.20156	25.0438	904.664		7.94226	143.941	1.30355	8.18457	4334.9		80.3356	137.152	1.18462	8.12897	2582.43
		96.9125	110.593	1.12001	26.5861	688.63	233.846	68.6271	16392		71.9147	131.061	1.13233	19.7375	988.542		19.443	152.02	1.50135	12.2296	4106.61		90.7654	93.1368	1.05017	6.94612	2572.64
		119.233	112.736	1.19183	10.5887	2161.26	227.411	71.2621	16393		85.3758	144.928	1.45573	28.7672	1196.22		67.7855	8.98524	1.21972	8.66402	3101.01		99.8819	104.715	1.13479	5.66081	3536.64
		130.179	124.935	1.10661	10.8827	1514.43	209.267	82.7984	16415		168.994	131.577	1.4159	22.8402	1327.22		82.3473	77.9249	1.1317	13.6994	1575.9		150.176	150.128	1.32742	16.2122	1552.4
		116.936	136.393	1.28275	15.1929	1389.23	209.281	82.3159	16416		179.81	122.216	1.53516	23.4712	1358.89		166.359	127.28	1.25168	8.8104	3027.41		157.006	116.874	1.04837	16.4407	1083.43
		94.6345	109.172	1.25204	22.1809	1003.36	218.285	78.5724	16430		15.3605	133.108	1.78171	33.5638	1209.91		29.7285	123.253	1.23142	16.0943	1593.48		160.454	123.931	1.0622	16.2763	1164.38
		103.744	118.833	1.54223	19.3572	1796.87	218.37	79.2083	16431		140.251	120.991	1.19122	16.4844	1223.02		177.752	104.506	1.17191	11.7422	1805.66		138.776	148.994	1.19513	17.0259	1275.09
		119.537	145.042	1.58188	17.3318	2322.95	217.233	78.5599	16432		144.994	42.5322	1.36675	23.6292	1283.97		178.303	96.895	1.17264	8.95931	2689.21		148.682	59.3256	1.1497	16.945	1192.75
		134.745	158.583	1.46692	14.9631	2098.89	217.837	78.086	16433		131.619	111.041	1.52965	21.5926	1618.84		176.862	80.7862	1.15368	12.3401	1887.47		105.263	86.0926	1.06969	12.0744	2095.18
		102.246	112.872	1.45972	21.008	1748.89	217.163	77.8617	16434		154.964	118.176	1.41842	16.2551	1760		59.8606	107.398	1.2901	11.7678	2040.69		137.521	174.227	1.07156	8.83406	1792.02
		112.77	105.574	1.44376	14.907	2045.84	217.436	78.5406	16435		142.247	102.979	1.39054	28.9575	932.626		18.2512	140.963	1.11825	19.3541	1110.99		132.321	141.335	1.28135	18.8707	1342.02
		114.373	84.93	1.13038	17.4946	1297.01	230.256	71.3027	16442		60.1233	147.763	1.66938	26.7756	1664.45		170.886	74.0052	1.26099	14.1989	1728.96		76.8564	71.5712	1.14749	18.9665	1207.81
		116.374	120.69	1.30863	18.0278	1347.3	211.824	81.8706	16453		115.687	172.933	1.41216	24.0202	1371.46		48.3498	135.92	1.19465	7.53	2727.32		120.002	102.146	1.28296	29.3671	762.475
		97.7031	133.301	1.44864	20.0578	1423.72	218.329	78.4707	16458		175.564	145.076	1.68153	29.2466	1351.04		42.8278	96.9303	1.13364	9.73781	1907.05		166.545	109.723	1.1541	19.007	1107.19
		111.681	140.47	1.19975	22.3853	883.572	218.076	79.1707	16459		138.377	111.81	1.1851	12.229	1765		33.02	103.531	1.17136	11.1728	1922.92		2.86527	119.645	1.15858	10.2051	2115.55
		122.337	105.859	1.24878	12.9909	1928.82	235.174	66.8499	16462		127.029	103.847	1.2879	18.4031	1407.71		34.9543	121.633	1.20303	14.534	1439.45		138.752	96.4621	1.088	19.0864	1234.77
		86.8075	80.3955	1.31333	20.7554	1139.01	218.898	78.5456	16471		89.7277	119.83	1.29717	16.8309	1484.86		40.7285	105.869	1.18372	10.2893	2034.09		27.4409	164.999	1.58347	25.0102	1917.24
		83.9617	97.8042	1.186	18.8214	1105.38	218.135	78.454	16472		116.889	119.267	1.30962	14.1797	1870.51		8.80785	140.515	1.28985	15.4314	1817.13		49.2643	138.244	1.11526	23.9112	826.891
		171.408	155.979	1.44231	20.3827	1415.1	218.299	79.0506	16487		19.4208	63.5475	2.04239	28.1687	2522.91		44.1025	114.09	1.15549	22.6909	1470.94		78.3228	125.255	1.13992	12.5449	1955.71
		101.579	103.12	1.28971	19.7753	1227.04	217.792	78.1428	16489		129.607	85.7861	1.31154	14.8442	1805.95		42.5762	134.429	1.1102	15.6985	1490.37		154.478	161.439	1.12348	7.95872	2369.37
		52.9419	133.348	1.19482	14.4963	1313.2	218.204	78.3707	16490		164.847	132.485	1.6009	28.6121	1283.01		41.2902	119.387	1.66779	18.9326	2250.17		146.249	130.117	1.23747	18.4484	1557.04
		87.7799	145.968	1.35536	18.4588	2105.37	218.644	78.4634	16493		158.26	120.224	1.82653	29.3095	1756.83		28.1168	158.73	1.24106	15.772	1367.86		17.1243	118.994	1.37926	23.0277	1486.46
		97.6898	102.756	1.61026	34.2429	1267.47	199.144	90.3565	16494		127.359	117.35	1.59198	29.2573	1316.06		0.950996	90.6426	1.23358	15.5456	1669.78		69.1334	77.1183	1.2521	16.0659	1784.54
		103.124	149.652	1.18715	12.2798	1816.27	218.649	78.2404	16494		147.59	122.68	1.36583	22.929	1329.42		5.79307	88.4017	1.24964	13.1668	1965.14		63.7765	128.141	1.44146	17.7005	1557.88
		49.7059	109.395	1.54723	18.107	2585.01	218.595	78.0649	16495		153.411	119.479	1.35193	16.5355	1797.11		9.0976	123.073	1.39424	8.33343	3932.35		139.918	87.4728	1.03953	12.4094	1309.14
		106.8	68.0418	1.40947	25.5389	1727.31	218.31	78.5561	16500		147.784	156.239	1.35571	17.534	1701.27		21.8571	142.274	1.32043	15.1061	1646.31		85.1386	101.447	1.14844	18.3947	1076.15
		170.786	170.284	1.15698	17.78	1077.99	217.9	78.6733	16505		108.926	79.679	1.51451	33.1125	1176.98		30.8308	67.1358	1.44439	17.8816	1878.22		57.5939	145.399	1.09303	13.9819	2421.12
		147.266	102.336	1.42658	23.4309	1542.99	230.912	70.8646	16537		152.516	153.209	1.62031	23.0067	1743.47		21.0888	131.47	1.13794	9.03801	2057.06		3.66223	105.798	1.19017	12.072	1983.06
		173.415	127.918	1.27751	26.7685	949.092	232.721	68.5401	16571		140.964	80.3429	1.52259	30.0313	1116.95		102.932	84.5488	1.09754	8.89301	1923.42		82.6553	146.061	1.17106	12.5228	1887.17
		11.0721	102.661	1.37645	19.465	1465.87	217.447	77.6546	16600		152.836	66.6765	0.995484	19.9869	937.667		28.6107	127.569	1.37005	19.0475	1609.32		91.4432	109.902	1.16827	8.59176	2714.36
		166.157	114.638	1.33533	11.8003	2298.42	218.175	78.2538	16603		172.743	117.2	1.59222	18.9754	2262.49		12.6214	88.0764	1.09312	12.1948	1831.51		82.0548	44.7521	1.0899	9.28764	2831.07
		149.509	64.0435	1.08439	12.5139	1503.45	213.903	81.5232	16614		173.667	40.3469	1.1461	16.576	1835.41		22.1551	116.964	2.06653	21.6048	3378.44		114.034	112.257	1.14343	6.41507	3366.66
		136.826	111.344	1.18754	26.1069	769.339	211.522	82.3797	16622		164.417	51.5042	1.20564	12.3828	2764.87		36.8738	104.263	1.27142	8.32887	3721.04		114.269	86.7881	1.14097	7.0258	3589.48
		141.413	97.1376	1.3629	18.9292	1429.66	205.485	86.6626	16649		106.202	88.8906	1.13991	20.699	1050.18		46.9254	121.697	1.21978	11.3403	1799.48		141.164	60.3096	1.14755	8.22586	2999.41
		128.032	137.185	1.17554	17.3218	1169.28	205.779	86.481	16650		116.811	95.2713	1.33242	19.3718	1135.81		9.44499	112.654	1.25844	9.29752	3316.52		174.497	140.751	1.09558	15.6055	916.835
		100.078	146.247	1.31129	21.4895	1248.92	205.93	86.7489	16651		113.99	81.1495	1.10003	23.7635	834.027		60.3133	53.1407	1.20199	13.1987	2082.55		149.455	93.1809	1.12643	15.6889	1232.66
		164.993	87.2662	1.06621	18.0465	1335.59	211.398	81.5096	16652		31.8435	152.722	1.60721	29.301	1242.03		69.7681	93.7324	1.19172	8.35267	2482.71		176.299	45.0964	0.919084	36.8151	1177.49
		124.303	103.212	1.14497	13.0843	1352.61	208.399	84.3048	16680		149.744	136.8	1.68437	22.7936	1907.67		5.16752	104.125	1.17084	16.685	1812.31		147.474	144.187	1.23803	13.9003	1516.04
		138.645	130.649	1.24591	15.4267	1601.6	230.3	70.8355	16717		117.487	94.0827	1.39948	27.1855	1177.1		8.42159	93.5217	1.60277	16.7357	3452.83		139.108	103.602	1.14506	14.2606	1349.16
		145.996	93.9235	1.14261	16.6681	1339.77	230.288	71.0665	16718		125.85	146.443	1.23861	9.11535	2875.55		166.608	117.721	1.34724	17.2819	1979.07		139.671	92.034	1.13466	14.0473	1340.93
		87.7181	150.987	1.49599	16.5689	2003.19	234.865	67.7878	16724		56.1629	148.029	2.01845	29.6671	2109.91		166.121	91.2263	1.18405	14.253	1700.39		145.688	154.332	1.3573	19.1433	1633.41
		130.136	126.786	1.2805	10.6591	2238.35	233.983	67.7197	16728		146.793	139.413	2.17208	42.4737	1792.21		55.1705	168.652	1.17356	13.0973	1422.06		149.815	96.8148	1.02942	12.4608	1373.96
		138.888	145.959	1.802	27.9253	1582.73	227.666	71.0907	16742		124.064	77.452	1.23964	14.8722	1494.79		167.055	118.762	1.23957	16.542	1610.6		81.3133	129.033	1.14147	22.4951	806.61
		126.249	84.4814	1.30119	20.2068	1368.9	205.052	87.2088	16747		99.5344	164.822	1.34745	21.792	1353.74		166.687	114.667	1.21276	19.1222	1165.87		179.496	114.326	1.04742	15.9638	1055.11
		118.542	125.744	1.18673	21.0393	943.805	206.405	85.9354	16749		176.851	148.463	1.6149	21.8201	1969.06		48.5667	105.315	1.72062	22.4537	1983.44		158.351	95.297	1.14996	13.5596	1357.17
		170.379	59.8702	1.41173	26.9019	1154.03	206.411	86.1625	16755		83.5805	80.0907	1.33275	27.9337	996.694		52.2311	152.469	1.38914	11.7377	2400.73		170.957	106.43	1.35452	17.1484	1654.88
		113.499	72.6428	1.21581	23.8013	965.329	206.293	86.6623	16756		114.964	97.039	1.31355	23.9095	1013.4		48.3901	135.394	1.26554	11.3364	1783.14		144.657	97.5562	1.25115	14.1627	1523.66
		108.535	81.5135	1.35237	14.0689	2277.77	222.706	75.1644	16763		108.165	59.2161	1.53212	21.0931	1684.45		29.7682	121.521	1.46913	12.0976	2316.01		126.159	97.2132	1.00288	9.82426	1571.36
		106.01	94.4972	1.26812	11.9453	2211.03	222.657	74.0983	16764		112.178	108.731	1.31664	26.9815	1097.54		55.1812	96.0525	1.34048	6.08035	4101.91		24.0081	129.676	1.23722	24.2817	790.936
		88.5484	64.6753	1.11157	20.1716	1037.72	222.526	73.891	16765		169.391	128.19	1.32782	20.647	1336.87		57.341	90.0038	1.38757	6.22465	5536.23		11.2874	147.618	1.11068	14.4491	1283.76
		157.629	165.684	1.48062	14.9701	2204.25	217.205	79.3909	16766		161.416	102.141	1.39747	13.4141	2204.13		174.211	144.938	1.43817	12.1883	2499.5		98.6226	99.435	1.17995	22.0352	856.681
		101.052	130.172	1.04014	19.5092	818.421	213.915	81.4117	16773		146.207	93.6124	1.55423	15.1089	2455.53		65.6823	94.7239	1.3128	21.1741	1272.25		135.031	112.978	1.06112	18.7411	874.803
		105.864	61.8332	1.26367	15.8395	2010.18	214.936	81.3414	16778		146.835	93.2672	1.28777	15.8202	1568.55		95.74	130.072	1.22899	25.033	1050.81		93.2955	138.611	1.20801	21.0514	1255.08
		116.455	145.849	1.63482	20.046	2130.46	218.028	79.2177	16780		123.715	143.8	1.61106	19.1762	2025.85		163.567	115.943	1.21648	13.9575	1869.32		85.8502	110.217	1.39016	22.2648	1241.63
		121.436	136.726	1.40625	24.5236	1317.94	221.509	76.1024	16781		150.879	114.601	1.92207	21.6095	3157.56		21.6533	164.179	1.12084	15.6855	1476.29		49.0421	140.363	1.24867	20.0333	990.424
		122.899	101.103	1.3934	14.0348	2086.47	218.85	77.3701	16787		104.427	84.0707	1.38412	21.4581	1594.79		15.3386	108.083	1.17123	11.9089	1490.97		95.7776	150.646	1.23937	17.1219	1577.82
		124.272	118.696	1.4747	13.6705	2523.08	218.414	77.633	16788		90.0965	111.064	1.28856	22.0155	1198.63		80.0362	86.821	1.22149	6.29153	4129.75		75.9824	161.296	1.26106	23.7235	785.783
		114.812	125.402	1.51063	11.3997	3218.41	218.612	77.8585	16789		117.87	108.766	1.43235	12.621	2662.05		77.0784	38.8558	1.20433	8.55578	3542		113.808	147.805	1.27233	25.7849	875.186
		157.281	132.988	1.38405	17.6353	1792.65	217.677	78.4637	16794		139.676	71.2147	1.10959	20.8099	898.423		58.0655	81.3972	1.00843	18.301	892.882		57.3462	153.45	1.23154	13.6927	1429.18
		109.068	38.2194	1.04258	25.8906	718.253	233.845	69.2525	16801		144.427	108.404	1.49567	16.5746	2108.22		73.2657	113.372	1.13797	4.61885	4991.51		51.39	143.424	1.23378	14.8088	1280.41
		54.0042	141.577	1.45248	24.5917	1120.83	199.99	89.7306	16808		19.8848	120.549	1.65389	27.457	1469.9		45.5565	100.087	1.25998	21.5863	1002.08		5.49616	121.667	1.20222	12.2819	1431.92
		95.1034	112.975	1.49668	17.7028	2048.41	234.412	68.5187	16816		86.1164	123.204	1.23783	21.0205	1050.04		159.422	99.3027	1.15092	11.2167	1919.8		17.3045	114.914	1.10026	17.8474	899.35
		160.871	70.7631	1.34982	15.6872	2130.17	222.061	74.6538	16825		172.672	115.898	1.48276	15.1775	2476.75		107.434	154.974	1.21283	16.1724	1142.65		66.4571	154.619	1.39458	12.9526	2092.19
		126.359	61.6532	1.49853	22.7471	1396.43	225.315	72.039	16829		162.296	95.4848	1.45976	13.3523	2749.11		98.0285	155.682	1.18739	11.5394	1706.78		53.8251	149.546	1.35902	20.1178	1024.86
		104.839	137.232	1.32318	21.667	1177.42	225.632	72.6123	16830		165.016	119.87	1.44122	12.7292	2700.84		76.2339	72.3915	1.21776	10.5463	2154.64		139.705	156.001	1.18654	17.7101	1039.51
		152.21	149.78	1.32482	21.3487	1108.49	225.364	72.4481	16831		137.757	122.254	1.40523	20.6102	1251.96		172.059	56.6062	1.16687	13.734	2063.15		118.808	136.918	1.09965	14.1782	1156.92
		148.871	108.65	1.22812	13.6259	1566.31	202.958	88.4599	16834		124.938	134.891	1.36809	24.8238	1124.15		84.2485	132.275	1.33655	16.8139	2242.67		125.786	135.757	1.21951	16.2525	1112.51
		158.388	108.069	1.44276	18.9049	1494.52	202.731	88.1418	16835		126.681	94.5955	1.30861	18.5203	1434.17		36.5289	113.113	1.49416	17.9274	2681.61		178.582	140.46	1.07545	18.3598	763.819
		138.754	63.7817	1.04651	17.0575	891.432	202.23	88.7985	16836		128.094	131.286	1.6581	23.9996	1464.84		39.1361	82.6404	1.36032	11.6794	3274.12		27.1883	69.8838	1.17635	19.5539	926.955
		153.199	105.895	1.41195	19.7123	1838.29	218.292	77.9842	16858		135.082	127.955	1.34029	17.2186	1542.24		9.72631	125.564	1.25996	11.2421	2246.75		146.33	165.636	1.26236	24.0174	812.132
		152.095	95.5952	1.28341	15.297	1908.05	218.445	78.1869	16859		110.689	143.932	1.34978	25.9529	908.625		47.6152	125.784	1.26918	12.9841	2455.75		158.371	135.359	1.10555	22.3785	720.249
		84.3888	33.0228	1.26981	11.5395	3010.16	217.266	79.543	16862		107.286	85.7485	1.50609	21.0947	1597.51		40.0247	144.65	2.00647	21.5258	3111.75		34.1849	100.763	1.20308	14.2902	1666.77
		149.361	112.09	1.79797	24.3749	2124.7	219.444	78.1884	16876		112.094	107.722	1.42777	20.6791	1489.73		31.6687	94.0281	1.18371	26.9846	906.199		142.307	81.7855	1.07985	18.5976	949.506
		113.524	31.3244	1.47975	21.9974	1680.56	229.773	70.5024	16880		111.767	104.099	1.50305	22.5061	1332.77		65.9197	81.8318	1.28849	10.168	3231.71		136.928	97.7931	1.09782	12.1261	1530.07
		159.889	115.57	1.40605	17.7038	1654.48	228.754	71.8252	16892		148.111	121.528	1.4873	27.8385	999.963		64.0998	66.039	1.20035	7.31171	4002.81		148.376	111.094	1.25964	12.7346	1935.27
		135.712	121.021	1.41359	18.9813	1635.86	214.765	79.5774	16893		145.298	114.416	1.47374	21.1375	1483.04		66.04	148.801	1.27293	12.4384	1900.45		144.327	120.616	1.09508	25.0389	716.051
		119.483	76.161	1.25933	15.3637	2015.24	232.913	68.2954	16916		108.411	139.67	1.61836	22.3232	1667.63		91.8366	80.4205	1.17613	15.4372	1410.84		105.986	111.779	1.30816	30.0573	732.3
		116.742	34.1868	1.29612	17.7653	1692.26	232.827	68.5225	16918		93.592	100.701	1.77582	22.4906	2470.82		32.7211	126.063	1.19337	15.6825	1193.7		156.498	102.137	1.09856	18.4999	1005.47
		124.361	116.584	1.2373	11.883	1950.71	214.531	80.7429	16931		113.123	111.884	1.44597	28.7274	1128.19		92.0842	86.6634	1.07782	9.34893	2361.19		20.4327	153.597	1.09961	16.486	1014.69
		105.03	61.4279	1.37716	25.7394	1212.91	230.349	69.1562	16935		128.934	111.231	1.16956	12.513	1610.97		87.2843	76.2988	1.15598	12.4905	1526.71		157.641	136.224	1.25527	19.4955	1240.17
		112.569	30.203	1.52834	30.3851	1174.02	230.166	69.3866	16960		85.6677	97.9402	1.345	23.116	1213.48		173.759	90.4836	1.22341	19.3182	1488.45		111.619	102.757	1.12043	10.5951	1740.54
		153.26	146.819	1.67281	28.602	1411.02	230.199	70.1244	16965		47.4159	135.623	1.60248	17.893	2464.54		22.8902	105.801	1.21779	19.1499	1436.69		105.36	49.4001	1.02496	13.2575	1530.6
		146.935	109.407	1.49064	26.5349	1200.56	206.865	84.7487	16978		126.315	85.5432	1.08811	13.3482	1396.29		39.0701	140.493	1.65093	10.773	4574.46		136.613	105.111	1.11467	10.9824	1586.2
		7.15419	122.233	1.21825	16.2833	1137.11	202.72	89.6092	16996		91.3318	54.2922	1.69011	34.3282	1348.62		65.22	131.359	1.63849	9.83356	5459.31		49.8308	92.8518	0.953756	21.1787	938.488
		139.626	125.93	1.19333	19.0449	1219.94	222.61	75.8285	16998		147.691	89.7994	1.63097	17.7413	2360.64		128.595	130.603	1.11893	9.96617	2157.45		82.2087	105.5	1.22472	18.4044	1065.1
		105.177	132.175	1.21331	21.8541	953.994	202.84	89.4218	16999		151.455	88.5661	1.19969	21.3933	1037.97		160.587	118.741	1.73782	17.7551	2918.44		95.8452	94.6166	1.39549	26.1343	1072.84
		117.261	52.4946	1.25949	21.2445	1178.84	230.023	69.8637	17003		130.9	77.8311	1.49389	26.938	1357.85		118.504	140.881	2.22467	25.3903	2708.7		175.988	61.8577	1.11319	13.9739	1500.94
		166.011	124.941	1.18267	19.0208	1080.03	208.52	84.9322	17006		179.077	124.287	1.44345	17.5112	1885.35		121.427	100.392	1.24513	12.9688	1961.48		170.889	52.6867	1.19516	12.3959	2193.56
		141.988	133.484	1.30236	15.5301	1581.41	204.038	87.1178	17009		152.309	141.037	1.35982	18.5405	1660.84		171.538	132.692	1.07903	16.6056	1113.75		153.506	113.293	1.10243	13.0331	1281.72
		102.885	87.6987	1.40827	23.2403	1283.75	229.939	69.663	17019		143.034	62.551	1.22208	13.4218	2005.09		96.3945	132.329	1.28273	9.85143	2182.76		142.276	111.534	1.24971	17.4802	1086.69
		102.538	95.7284	1.3075	19.043	1532.2	230.2	69.7356	17027		153.447	117.819	1.27753	12.6466	2054.13		6.89809	109.377	1.20219	11.6613	1784.61		169.212	120.427	1.07073	18.1648	905.816
		119.682	64.8147	1.33182	17.5438	1533.19	230.178	69.5332	17031		154.999	128.155	1.4642	17.3833	1829.42		1.92187	112.99	1.19176	18.9556	1426.96		154.879	89.7632	1.09398	14.42	1804.93
		3.57693	143.043	1.58497	18.7244	2326.92	200.553	90.2226	17034		147.951	149.877	1.44744	17.9859	1686.8		13.1959	96.8129	0.978718	19.6343	1092.98		9.81256	127.777	1.23152	21.7648	943.997
		116.183	33.1144	1.11545	14.7919	1376.19	230.111	69.846	17036		150.406	135.731	1.44034	16.3451	1866.25		7.84295	114.874	1.26525	18.0285	1518		160.109	72.0771	0.981322	10.5579	1557.65
		161.056	123.971	1.09535	22.5655	945.701	224.118	75.5008	17059		136.463	123.128	1.60501	24.9503	1497.21		122.135	108.811	1.30808	16.9322	1482.75		1.35216	127.098	1.27704	20.6264	1343.68
		160.344	115.601	1.13886	17.6964	1329.21	224.15	75.5641	17061		87.2267	160.742	1.36146	34.7212	756.629		4.17327	109.439	1.25969	19.871	2120.09		120.435	156.457	1.15712	18.0437	1124.99
		139.185	137.232	1.21626	10.0563	2357.32	224.326	75.5818	17062		101.466	144.358	1.50883	19.3716	1606.6		60.7316	83.7802	1.40813	15.9789	2058.9		107.75	152.742	1.28165	16.8432	1393.53
		117.65	115.477	1.09435	23.039	941.137	229.777	69.8773	17063		158.677	143.618	1.51821	22.5727	1606.17		21.0515	94.6025	1.05213	17.2373	783.422		153.985	77.1453	1.1912	12.285	1814.5
		116.781	87.3626	1.18651	7.41656	3299.12	230.164	69.9667	17077		154.674	58.5302	1.02437	18.5867	1091.58		20.6396	127.922	1.68325	15.2953	2975.81		159.57	54.5976	1.17245	15.7292	1383.73
		130.662	118.208	1.377	22.0312	1339.77	229.881	69.7355	17078		129.387	76.0363	1.21297	18.2203	1228.47		28.6082	72.8748	1.06599	16.9594	1316.67		104.656	88.8608	1.14229	12.5244	1519.48
		139.74	138.75	1.4711	13.5817	2529.21	218.857	78.425	17093		177.086	121.525	1.20356	20.7282	1090.68		26.0068	77.9451	1.09579	19.1892	1556.46		116.882	61.8474	1.18293	19.4635	1033.69
		131.556	126.437	1.17951	22.0132	882.007	225.731	73.8674	17097		94.8208	148.715	1.52572	21.3064	1534.42		4.75939	118.193	1.07266	18.4338	1435.23		90.6437	84.6917	1.03397	7.84593	2132.45
		125.349	149.702	1.16986	26.7565	709.852	214.334	81.6878	17098		109.225	112.549	1.22729	19.6004	1148.14		21.8007	106.309	1.0244	18.5697	1232.5		96.5887	113.345	1.30729	10.533	2901.78
		161.917	81.9699	1.28448	22.2816	1138.25	225.913	73.9922	17102		88.9295	163.71	1.36373	27.7874	1057.78		51.5662	130.408	1.24789	22.597	1047.77		135.55	121.329	1.093	19.5754	962.006
		30.1139	121.739	1.3172	29.405	843.882	207.793	83.8234	17105		127.991	117.085	1.31184	17.6113	1358.61		122.979	110.669	1.08859	16.9584	1817.48		127.324	148.595	1.20274	17.9707	1124.61
		138.171	119.929	1.44792	16.4839	2090.16	200.312	91.1004	17122		131.44	45.004	1.11835	22.2675	794.348		16.5611	138.161	1.23956	18.9549	1210.48		139.19	49.1981	1.15616	18.9044	1137.82
		162.911	160.697	1.30462	18.5444	1756.2	199.764	90.6129	17123		106.811	24.0832	1.23865	23.8908	969.762		47.4984	85.5762	1.08601	15.3934	1363.28		139.051	100.342	1.2081	13.8592	1438.68
		138.485	104.327	1.39365	15.5576	1781.63	199.705	90.8442	17124		131.532	71.6657	1.41729	23.0574	1301.09		69.6862	87.9007	1.42414	8.72755	4273.16		151.163	100.887	1.22433	18.1408	1248.39
		1.48135	144.37	1.40868	18.6941	1649.71	199.775	90.6635	17125		100.391	66.8221	1.31704	23.6324	1104.13		51.3702	150.852	1.1879	8.98059	2494.15		101.136	106.516	1.1166	13.5124	1412.19
		161.505	137.817	1.24758	21.1809	1154.81	218.068	78.901	17130		116.391	98.1057	1.30351	24.7975	1137.33		46.1512	108.564	1.19294	10.1878	2560.8		95.2061	108.909	1.09565	7.53934	2213.31
		118.609	98.1077	1.45832	14.9557	2000.27	200.602	88.0405	17135		137.859	101.737	1.96209	32.3155	1896.61		59.7797	71.038	1.10179	10.6776	2100.43		85.3355	99.1771	1.14511	9.75034	1934.78
		152.506	74.8537	1.69346	19.5451	2515.43	217.933	77.3167	17140		25.0329	103.599	1.70978	32.1458	1284.63		12.4777	134.611	1.23516	9.8411	2552.57		56.3176	119.934	1.11514	17.1327	1502.48
		136.423	126.533	1.31451	13.4144	1822.69	222.526	75.8638	17149		87.4629	123.894	1.83722	31.5689	1687.12		47.0038	127.224	1.51451	17.4378	2284.4		0.990608	97.2364	1.32162	19.6229	1287.37
		153.685	45.2726	1.24316	18.5898	1326.6	222.581	75.6764	17151		164.215	96.2203	1.21456	15.7722	1614.81		52.6044	98.9456	1.1416	21.8604	811.932		160.916	110.991	1.16739	16.9035	1141.14
		163.501	114.073	1.07062	14.4826	1234.12	222.502	75.6654	17153		154.255	96.9465	1.23228	22.6483	1104.71		38.202	158.253	1.08792	19.4254	710.301		139.925	103.249	1.10879	20.5073	812.412
		155.8	98.6162	1.25612	21.5334	1117.77	203.367	88.245	17174		110.311	127.397	1.22459	27.2437	680.663		107.683	129.29	1.27822	9.62048	3011.32		156.889	121.378	1.13156	12.1111	1447.64
		151.477	74.1632	1.18665	19.7845	1311.02	203.544	88.1413	17176		114.897	127.383	1.23594	27.9456	843.073		17.4534	105.131	1.3438	14.6805	2332.48		8.96186	105.813	1.27406	18.1909	1483.04
		94.298	94.0414	1.21758	12.4022	2260.05	230.064	71.1246	17182		59.8247	146.86	1.23272	27.6354	768.109		174.235	106.882	1.41956	13.7304	2481.06		179.987	96.3889	1.25029	12.1266	2441.43
		55.7518	175.344	1.27661	28.8552	782.49	201.449	88.9355	17197		149.203	144.717	1.38609	12.4061	2123.82		94.0651	124.736	1.13745	17.3222	1331.74		177.673	59.2796	1.15474	10.7689	2389.27
		118.533	102.669	1.26318	10.1792	2238.83	228.53	71.3812	17197		158.823	99.4463	1.54196	17.1489	1987.02		165.688	85.2514	1.12668	12.4603	1581.3		10.749	68.7718	1.1156	14.4763	1335.08
		115.548	72.1271	1.22694	8.45668	3100.13	228.538	71.7237	17198		147.72	84.8454	1.2283	24.8422	869.375		58.2726	76.2905	1.0808	8.68461	1930.61		172.045	117.585	1.153	9.71657	2191.69
		121.365	103.87	1.26596	19.3734	1213.28	206.121	85.7566	17215		131.252	82.6725	1.25873	21.8604	970.745		56.1562	118.356	1.37825	10.4428	3839.7		125.495	124	1.23305	12.9263	1641.11
		121.755	122.612	1.20392	10.1211	2031.71	206.531	85.8244	17216		140.005	108.388	1.25003	20.7577	1051.31		25.3146	116.4	1.26371	17.836	1189.68		92.5776	77.3902	1.13305	11.3915	1945.53
		139.906	116.693	1.19725	15.9958	1127.34	208.982	84.5285	17221		102.607	152.201	1.20513	31.839	664.55		52.4881	104.198	1.2423	20.5161	1367.84		92.2671	146.858	1.18741	25.4949	755.41
		169.121	125.959	1.31936	17.1688	1557.24	223.214	74.7534	17225		152.869	98.5243	1.37782	23.3981	1320.47		114.482	162.502	1.10324	25.0243	827.699		14.9878	145.699	1.38848	21.0996	1287.11
		95.7805	124.222	1.20076	27.8529	773.409	208.71	84.5925	17229		156.76	106.479	1.33179	12.6605	2184.2		47.6617	102.027	1.1342	19.5267	898.767		64.2014	160.886	1.3303	24.9731	935.864
		115.255	88.6041	1.21658	21.5789	1014.73	208.813	85.0129	17230		157.242	108.671	1.05174	14.7894	1231.07		56.8313	145.962	1.27177	8.39424	3068.31		36.1982	136.929	1.32454	23.7504	1011.29
		128.851	48.3783	1.21208	17.3042	1419.26	218.676	77.4613	17235		160.304	123.846	1.42268	20.4535	1784.34		36.4726	122.098	1.21795	19.3068	1108.75		86.3701	109.508	1.35461	23.6722	1075.09
		131.199	72.559	1.15054	10.6698	1933.92	218.871	77.3578	17236		18.5372	125.177	1.24355	17.1127	1280.98		23.9042	107.658	1.1285	11.5421	1552.72		77.6193	96.2678	1.29745	21.9543	1065.15
		124.314	32.3845	1.07769	15.3536	1554.96	218.883	77.434	17237		142.424	153.721	1.26515	24.0274	1002.57		106.484	108.698	1.24012	13.6409	2390.64		141.058	83.1391	1.04048	18.0029	1514.77
		133.989	114.179	1.21981	14.4606	1569.86	218.765	77.2597	17238		85.4353	106.604	1.27332	35.5403	658.214		132.641	114.096	1.0707	18.2282	995.311		6.75009	152.801	1.11972	13.8333	1240.78
		126.262	59.2658	1.20296	12.095	1980.74	218.925	77.6136	17239		165.667	97.1313	1.36224	21.3911	1446.05		57.1045	128.961	1.22133	19.3968	1069.16		6.58193	137.246	1.1215	13.8502	1309.61
		135.195	108.709	1.20665	10.7665	2088.44	219.072	77.4648	17240		50.2318	131.976	1.86367	39.4257	1190.22		9.70523	165.135	1.3959	11.4092	2644.86		173.024	114.215	1.1605	10.5604	2105.71
		130.63	110.126	1.22088	9.62413	2247.43	218.787	77.5824	17241		130.916	142.061	1.18496	16.6805	1134.26		11.3027	141.441	1.27319	10.1062	2121.89		143.305	135.904	1.13479	18.597	1051.27
		124.857	124.862	1.3082	17.1843	1443.14	199.708	90.0671	17250		131.432	103.905	1.3116	19.6841	1277.05		49.5162	95.298	1.25219	26.0681	811.362		131.898	81.2237	1.16196	9.15526	2564.99
		143.388	123.858	1.00746	17.2828	815.03	199.181	90.1312	17251		144.533	67.9645	1.39004	27.0375	1149.86		42.8049	129.771	1.26699	13.3723	1929.93		129.403	158.445	1.41878	28.3134	996.991
		135.016	83.1516	1.14462	24.376	778.077	199.694	90.4396	17252		115.276	67.8892	1.05984	15.1685	1216.71		15.1298	142.314	1.22394	15.3008	1585.43		136.35	97.7091	1.12657	8.91043	2237.4
		173.61	78.2154	1.55825	27.612	1267.13	199.758	88.9398	17255		154.481	10.0512	1.15732	21.4069	1090.83		6.85408	113.402	1.34276	16.4359	1801.69		31.4909	73.1191	1.0901	9.34189	1848.15
		15.3146	105.888	1.78872	19.5328	2110.88	199.123	88.9804	17256		160.994	114.441	1.17087	11.5743	2437.51		3.02097	127.35	1.20632	10.6935	2038.89		38.2308	115.997	1.19102	12.6292	1679.72
		124.624	104.742	1.34692	24.3076	1096.27	199.671	90.0821	17257		152.304	112.683	1.35264	19.6672	1435.15		12.2934	127.538	1.22293	9.7561	2239.15		85.5567	70.3813	1.03205	13.263	1265
		153.437	93.1389	1.38118	25.4286	1071.01	199.957	90.214	17266		142.458	123.901	1.53423	23.0102	1398.53		63.9669	81.1352	1.16883	14.0297	1477.92		26.5953	160.48	1.48622	13.8305	2713.74
		163.368	122.2	1.27803	20.5656	1610.92	229.943	72.1733	17267		122.53	139.549	1.23857	15.3175	1560.32		21.0641	111.025	1.30384	15.6348	1696.54		32.3593	89.0405	1.11691	10.7526	1848.52
		121.233	116.209	1.58285	18.8304	2026.23	200.15	89.2425	17269		114.041	88.2728	1.26253	17.4557	1535.06		12.2011	118.008	1.27279	14.4052	1561.16		96.9798	121.324	1.20877	7.25723	3322.69
		9.79147	96.4192	1.58591	26.7321	1276.89	200.337	90.2179	17292		149.745	154.403	1.31228	16.7871	1473.25		49.5433	57.3547	1.24985	15.217	1343.14		99.2502	105.997	1.25737	12.1833	2367.92
		136.241	149.273	1.24546	14.7009	1323.87	199.717	90.2194	17303		47.6314	164.666	1.78971	34.0538	1428.15		81.5222	56.022	1.21834	11.031	2421.97		61.546	123.937	1.44449	22.798	1258.01
		117.987	118.382	1.47595	14.0091	2316.13	199.217	90.5388	17304		86.3877	91.8237	1.5083	27.7008	1452.38		21.8067	99.0213	1.33565	19.2018	1784.53		16.1922	100.856	1.44132	19.2275	1769.3
		108.742	74.3759	1.19773	17.3434	1318.97	207.422	84.874	17337		106.727	174.547	1.44685	27.3399	1110.21		36.3692	120.168	1.26986	14.5049	1773.7		115.286	100.264	0.981071	9.29149	1689.99
		172.565	75.004	1.30305	16.1852	1566.38	225.895	73.6384	17337		96.1702	132.258	1.52298	19.0165	1705.98		28.1043	119.346	1.24553	15.0545	1550.5		2.36211	118.116	1.17276	15.8532	1346.24
		139.977	88.8514	1.17828	19.8237	1011.69	207.942	84.7108	17341		102.768	122.507	1.4121	18.5668	1491.54		5.2851	114.003	1.13856	10.8535	1890.82		106.073	57.2937	1.22879	25.7126	806.012
		135.529	110.435	1.14218	18.3889	1001.39	205.265	86.2886	17355		121.844	139.9	1.57342	22.4973	1479.77		173.081	133.77	1.20858	12.2464	1910.69		70.0592	130.699	1.46424	22.0988	1389.68
		142.895	76.0471	1.07785	15.016	1050.62	207.894	85.2598	17370		110.573	130.285	1.2243	18.6011	1067		101.175	91.2738	1.33284	13.9057	2259.8		114.291	113.256	1.27734	17.5836	1499.06
		128.163	52.2458	1.23383	24.9445	987.841	219.727	76.8463	17376		107.678	121.521	1.47101	26.2665	1256.24		100.829	89.2025	1.27663	13.5127	1997.96		157.634	154.147	1.27818	16.9958	1253.79
		140.048	108.955	1.38023	21.2247	1228.51	209.629	82.332	17381		134.49	156.461	1.12811	20.2734	916.412		89.7764	129.481	1.27473	17.7554	1673.77		168.908	109.721	1.3634	20.5966	1281.21
		139.579	117.295	1.27525	20.2713	1228.87	210.011	82.166	17382		178.346	70.3813	1.082	11.3301	1725.55		76.437	146.749	1.71875	13.2811	4188.51		0.510887	127.581	1.12276	19.7306	856.961
		160.017	78.5542	1.28608	18.6174	1431.61	228.643	71.4584	17391		143.349	159.264	1.28285	13.5612	1869.74		4.46849	88.9829	1.14852	15.7021	1914.11		153.525	80.8111	1.19698	13.7564	1776.34
		138.332	82.1379	1.12286	22.5764	834.324	223.486	73.698	17394		177.688	138.455	1.27457	11.0009	2209.93		7.09875	107.588	1.11789	17.5069	1732.7		175.459	121.987	1.12328	10.7839	2294.68
		73.0509	127.462	1.38596	19.2204	1341.63	220.325	76.5469	17431		83.7483	115.934	1.54294	19.8932	2087.35		11.9808	90.3437	1.85469	19.1103	4296.54		167.372	128.944	1.03106	12.4902	1224.48
		149.546	113.406	1.19626	13.7827	1814.02	220.422	76.8228	17433		79.4084	41.1115	1.29655	19.8112	1451.25		43.1606	130.69	1.20873	9.89184	2370.13		153.55	137.634	1.20037	26.1303	780.379
		161.074	137.975	1.36487	24.3984	1721.88	220.133	76.8209	17434		123.207	118.043	1.35118	18.5077	1228.53		64.758	128.764	1.39379	9.75342	2509.52		30.0999	65.6543	1.00239	21.0232	978.667
		115.947	80.4978	1.03798	15.3196	1317.4	216.558	78.8708	17435		136.825	131.534	1.31455	12.7309	2141.2		65.7445	35.669	1.06965	11.1017	2876.8		113.923	163.763	1.65454	34.4889	1176.44
		131.178	58.2434	1.20093	20.1661	1407.14	216.011	79.0136	17436		130.296	111.008	1.06215	16.7092	1044.88		162.18	90.1155	1.70321	23.9972	1509.22		122.704	130.714	1.39784	16.2026	1782.51
		134.392	73.5817	2.39587	35.0305	2530.56	209.756	83.4564	17443		88.3716	110.272	1.25502	23.0325	1101.33		26.2525	120.521	1.26427	17.0909	1248.89		155.997	88.2795	1.10644	7.97954	2550.61
		163.053	117.332	1.26709	17.5247	1434.59	218.249	77.8517	17453		149.966	102.082	1.21375	19.5626	1207.82		34.8006	121.481	1.22062	18.5327	1230.28		160.034	52.6397	1.07443	8.44521	2630.66
		98.7676	75.068	1.16517	18.6326	1094.8	200.049	91.6847	17454		129.427	109.4	1.15926	13.6637	1420.65		14.0861	146.191	1.34678	13.6523	2144.76		162.578	84.5316	1.14518	8.50065	2549.11
		143.329	71.9181	1.12472	9.15435	2398.5	228.602	70.6939	17468		155.662	122.327	1.25434	19.7035	1544.1		95.3591	98.4947	1.24902	25.3327	916.531		113.044	103.592	1.16537	20.9227	1008.22
		145.314	97.9111	1.12043	18.6275	1178.71	213.778	81.8739	17493		130.903	115.83	1.27523	8.64754	2597.67		2.3493	112.705	1.24692	6.58069	4237.72		122.352	90.8265	1.2255	11.1321	1731.53
		140.594	90.9119	1.34893	19.1741	1499.9	224.197	74.607	17516		115.494	86.9066	1.3441	13.4002	1890.43		18.0294	34.9313	1.25071	11.9603	2551.1		123.566	123.99	1.17711	12.548	1544.52
		15.7638	151.257	1.75944	31.4158	1463.93	211.142	82.0992	17546		133.709	82.9612	1.05791	18.9337	799.542		105.797	151.208	1.2396	9.13552	4383.28		119.101	112.672	1.15858	19.7132	931.476
		124.002	91.2214	1.20823	15.0349	1665.18	213.633	81.1121	17561		164.627	120.441	1.1912	16.1469	1076.1		4.05326	77.0732	1.57781	20.5626	2443.21		102.164	150.736	1.22415	12.1644	1632.71
		157.083	142.342	1.5438	27.4301	1508.8	199.293	90.568	17565		107.951	160.792	1.36533	25.1758	1010.57		68.9558	50.5218	1.14957	9.21918	2473.37		58.4999	159.408	1.42282	16.6684	1604.74
		177.041	124.013	1.56011	26.7549	1542.65	199.595	90.3821	17570		123.711	119.324	1.37509	26.9647	1026.86		18.6582	112.904	1.24861	19.8398	1203.67		34.5239	159.405	1.42276	22.2355	1255.42
		135.3	107.438	1.55505	20.0733	1872.72	199.486	90.5026	17571		125.055	98.7501	1.15189	22.9748	830.613		29.8661	110.556	1.17992	16.418	1832.95		87.1689	80.3912	1.17503	21.9004	919.31
		143.133	24.4861	1.4284	21.7949	1543.37	199.968	90.4276	17572		121.284	102.493	1.22492	23.367	913.245		137.905	65.1802	1.06953	20.4276	989.064		70.2692	103.891	1.17838	26.0423	810.839
		129.382	112.956	1.17905	21.5801	1335.82	232.437	69.1189	17606		80.0148	168.56	1.52769	15.2336	2113.49		132.451	115.553	1.27316	10.448	2389.05		176.411	99.5546	1.1734	17.0577	1159.68
		2.60187	109.643	1.11514	18.3569	945.087	222.139	74.6	17614		171.537	147.437	1.44923	28.0121	921.398		124.222	151.528	1.27939	11.1808	2102.89		41.3924	95.9564	1.27536	24.3927	1108.12
		122.561	147.898	1.58958	19.3146	2155.83	229.687	70.948	17619		62.5847	87.5325	1.54705	25.9433	1511.84		8.82577	152.965	1.33791	23.6836	983.107		9.10647	130.593	1.22888	14.612	1657.28
		7.73173	122.29	1.55687	17.828	2441.08	229.534	71.6194	17620		130.425	105.395	1.11896	17.271	995.136		116.195	55.5731	1.18212	11.3528	1980.25		123.393	72.4639	1.05078	19.6815	787.102
		129.569	84.5654	1.10069	13.4257	1730.29	203.693	87.5311	17636		175.352	123.932	1.31738	10.5361	3115.15		8.87699	107.82	1.07654	11.2645	1723.34		141.305	96.1624	1.08672	9.08973	1800.61
		135.248	54.2343	1.21304	18.8887	1033.79	203.931	87.1121	17638		97.7533	102.486	1.56732	33.3928	1059.09		56.0537	105.509	1.32073	15.2111	1521.84		138.559	115.918	1.05175	18.5828	1037.57
		14.4089	89.2508	1.23523	17.9973	1313.88	219.966	75.8658	17677		10.6333	147.707	1.4461	23.1439	1258.58		43.2679	99.092	1.49725	11.1981	4001.29		45.022	81.7916	1.15594	15.0586	1313.3
		14.7071	136.667	1.31927	18.4915	1477.98	220.177	76.1039	17678		81.2254	35.762	1.21659	23.1859	1052.68		26.885	135.512	1.19635	8.88607	2490.37		122.965	101.718	1.05125	15.4516	1042.98
		129.291	127.582	1.32468	12.9517	1883.21	199.217	90.6031	17718		92.0791	163.196	1.56828	40.8246	783.129		82.9883	121.358	1.22608	13.8511	2389.71		82.1181	94.0322	1.33962	15.8468	1944.92
		145.316	65.201	1.26358	20.8897	1340.18	214.834	78.6525	17756		93.2477	119.861	1.37207	14.5018	2175.45		44.1038	75.4145	1.07632	17.7714	1309.63		109.372	125.237	1.29812	10.7181	2566.56
		132.736	117.6	1.18459	14.8028	1388.4	212.913	81.3477	17772		159.39	176.212	1.14298	16.1501	1215.11		49.5682	69.4061	1.05171	22.8737	750.286		79.1965	151.909	1.24082	9.58925	2248.72
		140.57	133.234	1.27859	12.6551	1791.09	212.395	81.1627	17773		121.518	111.006	1.21381	18.2812	1405.31		26.9686	140.654	1.31815	11.8101	2271.51		95.3056	130.114	1.22737	12.9712	2017.84
		147.356	65.0102	1.22976	14.2136	1747.22	213.335	81.6592	17789		145.64	116.512	1.53335	25.5008	1350.41		50.0961	91.5401	1.37337	33.309	762.734		132.533	89.641	1.37066	17.2248	1727.16
		145.153	83.9355	1.40568	15.9422	2126.96	213.045	81.7926	17790		153.691	62.5692	1.36629	17.809	1640.11		170.618	114.856	1.07626	15.8669	1298.77		140.484	110.241	1.65968	28.989	1370.19
		162.096	47.8319	1.27789	17.8761	1462.5	225.368	72.1967	17820		125.255	120.647	1.22017	14.1067	1422.6		19.8012	110.848	1.3337	17.8018	1815.82		104.149	162.667	1.20945	7.63202	3076.2
		112.563	112.241	1.20924	13.1996	1751.85	210.269	82.8852	17851		147.979	87.9817	1.37508	21.3288	1267.81		36.1575	129.106	1.21024	9.58859	2195.18		77.9467	49.4077	1.33346	18.7474	1571.63
		158.965	92.9999	1.08609	17.109	952.663	223.059	75.5288	17854		153.879	120.639	1.27598	19.0829	1139.19		33.7576	114.693	1.40288	18.2441	1520.11		157.687	82.3833	1.1816	10.0653	2121.86
		131.518	63.2335	1.31549	27.642	1125.3	212.923	80.6468	17855		63.7432	137.422	1.58774	25.4104	1547.67		6.19901	107.155	1.33728	16.6498	1292.52		155.833	78.0932	1.39901	15.1575	2120.64
		135.113	75.5853	1.29981	18.7207	1415.66	223	75.7458	17855		165.694	133.863	1.24791	23.5244	907.211		13.6921	84.7956	1.33337	18.4087	2017.14		130.039	113.138	1.17169	14.5108	1252.55
		80.1814	101.039	1.31861	26.763	849.371	199.72	90.0935	17866		111.803	59.6439	1.43198	21.917	1370.29		19.5798	126.288	1.29592	11.8962	2683.91		5.05969	105.625	1.30196	19.0498	1416.53
		138.15	100.087	1.2412	11.8332	2157.53	221.481	76.9375	17878		125.199	107.958	1.3468	24.0113	1268.24		79.33	122.014	1.47339	17.7345	1914.41		175.765	133.513	1.17321	9.88855	2099.8
		163.369	139.112	1.41768	12.0208	2362.83	221.19	76.9492	17879		121.358	47.992	1.28476	15.7296	1886.2		5.15745	64.0162	1.17418	14.1705	2192.6		7.31953	130.495	1.1528	10.0509	2098.17
		147.715	106.527	1.22751	13.5813	1762.8	221.423	76.757	17880		98.289	135.856	1.23352	15.6455	1386.98		73.9116	133.618	1.24221	14.9607	1684.26		86.1775	92.4906	1.06789	8.52595	2281.81
		131.637	130.971	1.34058	11.8099	2256.45	220.611	76.7126	17885		126.011	48.1104	1.37402	20.7814	1561.42		8.10097	65.0525	1.17826	13.1288	2051.87		89.068	119.26	1.14781	9.83143	2127.79
		14.4179	171.115	1.19492	9.92512	1917.83	220.377	76.4221	17886		138.443	119.815	1.49146	31.1549	954.312		61.1469	68.5412	1.11219	15.5992	1589.81		79.0154	102.008	1.09904	20.5554	828.292
		123.083	156.089	1.47849	17.3833	1781.42	219.132	77.3629	17887		7.28056	135.523	1.59753	19.8821	1903.48		39.8866	154.748	1.13703	9.27178	1944.8		174.937	116.757	1.41468	20.0866	1389.45
		173.842	135.193	1.97331	28.0528	2269.73	200.09	91.4876	17892		156.75	136.611	1.38348	10.4022	2534.97		23.0266	122.257	1.17346	13.2537	1679.69		121.578	69.4276	1.06779	13.141	1355.93
		127.549	114.231	1.33901	24.1807	1079.34	226.821	71.6289	17896		123.778	82.3522	1.34715	20.0587	1326.6		22.7716	91.6614	1.17142	14.5218	1481.86		135.516	94.2479	1.12635	19.9049	969.088
		156.368	93.7598	1.17077	18.543	1255.14	199.769	90.7264	17903		163.664	104.618	1.53962	20.7395	1784.53		30.4085	133.023	1.1521	11.7024	1877.7		45.9823	159.37	1.23342	16.4211	1390.81
		157.444	73.6702	1.06293	19.2094	880.627	202.62	89.1902	17906		139.427	92.1723	1.4562	23.7183	1410.54		29.7322	126.784	1.33769	11.5951	2627.48		34.8903	144.848	1.29161	24.9064	1302.43
		145.934	167.893	1.25594	24.3937	951.534	203.853	88.3171	17907		167.558	105.046	1.5542	34.6704	1006.63		4.62397	137.941	1.35546	11.5346	2210.39		140.188	118.264	1.21198	8.17917	2714.1
		171.944	146.557	1.40659	15.629	1780.37	203.692	88.105	17934		134.236	91.7907	1.24203	21.431	1222.75		62.8336	146.237	1.25357	10.6038	2649.44		134.5	122.442	1.09342	16.705	1085.98
		115.597	135.9	1.82365	21.4417	2349.34	204.149	87.5716	17935		138.465	137.331	1.59594	31.3731	1210.71		61.41	122.953	1.30682	6.99835	3595.69		156.715	155.156	1.03216	14.6997	1267.12
		145.888	99.9825	1.45593	20.897	1582.08	208.977	84.0299	17958		137.578	133.793	1.70442	28.088	1524.38		92.4024	143.337	1.17215	9.21266	2119.25		28.239	140.268	1.136	14.4368	1479.01
		154.122	86.0828	1.24493	14.1953	1569.62	202.246	88.6497	17961		101.844	158.768	1.70697	29.4934	1525.65		62.6354	130.338	1.11201	16.7362	1133.42		165.833	127.066	1.08005	14.835	1334.49
		131.603	95.5231	1.11722	10.4984	1876.14	232.417	69.0853	17969		105.007	109.397	1.82009	35.5084	1471.52		97.2517	146.391	1.3201	9.04247	2941.08		173.825	143.816	1.05886	20.2325	1184.43
		96.4355	74.0208	1.79174	24.8055	2301.72	225.619	72.5666	17976		129.581	99.6101	1.08438	16.712	1072.74		4.89292	134.596	1.19332	11.404	1730.5		158.203	144.888	1.06593	17.9749	1076.94
		144.071	12.9045	1.17254	18.9117	1163.11	209.079	84.6799	17996		111.791	148.011	1.20404	28.892	726.528		114.298	74.9911	1.17711	15.0199	1900.53		135.195	68.717	1.13384	23.4056	1083.27
		144.9	66.5712	1.0676	18.0591	904.857	209.934	84.2238	18000		134.348	156.897	1.58532	27.0971	1268.75		82.3471	112.713	1.17816	14.406	1381.86		115.789	99.9049	1.28191	18.6493	1528.38
		158.202	124.222	1.56351	17.9606	1884.48	205.112	86.4683	18009		139.634	128.52	1.34748	22.073	1121.57		53.4918	140.225	1.13424	20.9528	926.736		110.402	81.6557	1.09968	11.819	1623.06
		143.823	81.1169	1.40245	17.6516	1533.13	205.406	86.4119	18010		179.797	113.555	1.31099	17.4949	1301		53.8376	72.0704	1.14802	15.0273	1166.14		114.846	54.6375	1.01233	13.1606	1439.1
		154.652	121.857	1.33864	15.8028	1622.23	205.189	86.469	18011		123.146	83.4697	1.61972	26.6727	1271.04		64.5455	92.6965	1.1253	9.38231	2257.74		1.45186	147.859	1.26045	14.8922	1563.81
		160.739	63.7475	1.17655	13.0774	2036.96	232.85	69.7957	18080		141.653	93.9685	1.239	17.0213	1144.19		26.6266	118.48	1.27082	20.0256	1227.37		135.828	164.434	1.20371	11.7601	1819.38
		133.493	82.0018	1.15833	16.8148	1317.62	217.053	79.5964	18081		126.858	110.281	1.39285	20.7533	1320.38		71.2699	76.8175	1.34603	22.9008	1160.56		74.7039	143.827	1.29706	12.1606	2210.59
		176.551	117.354	1.25946	18.9745	1397.52	229.368	70.4082	18083		38.7397	118.579	2.04292	30.9017	2228.47		60.3211	99.3485	1.0626	15.3063	1002.54		32.3549	173.386	1.5752	13.5194	2931.44
		148.453	98.0824	1.14379	14.7051	1437.45	206.369	86.4045	18088		121.27	115.847	1.44434	18.7302	1623.45		126.071	167.433	1.28891	13.8269	1800.05		108.345	107.203	1.23457	16.534	1423.99
		139.55	120.465	1.2151	19.9858	1164.8	229.078	71.5808	18103		98.0647	115.097	1.42646	19.0975	1532.34		122.467	47.3071	1.13799	26.3426	584.207		105.995	91.565	1.24166	19.4009	1214.32
		136.39	133.301	1.25446	12.0043	2099.75	228.619	71.6172	18105		128.538	73.8536	1.2877	27.025	868.282		53.5867	86.8004	1.14205	15.3531	1264.47		142.221	130.307	1.16819	11.7501	1588.79
		149.865	122.548	1.45946	18.9012	2090.96	225.814	72.4722	18112		104.404	102.493	1.31682	23.583	1076.35		162.68	81.6338	1.2133	13.6854	1579.83		160.319	109.256	1.22701	17.2276	1237.01
		113.215	101.783	1.3043	13.5016	1884.14	202.179	86.8885	18127		156.43	129.496	1.33128	17.458	1831.18		119.235	133.395	1.1423	18.7737	1442		169.002	144.291	1.2979	23.8671	1056.94
		109.396	22.3748	0.944395	16.1628	875.558	202.048	87.1413	18128		156.775	125.778	2.13095	23.4727	3237.1		40.9658	116.952	1.29618	18.5166	1353.21		68.1124	26.5897	1.26674	19.2227	1473.15
		148.682	93.706	1.29487	21.4743	1117.95	225.369	73.605	18130		127.563	127.847	1.65334	15.4842	2868.59		70.871	96.7231	1.24302	9.53974	2915.91		151.932	95.7478	1.13316	12.7765	1477.65
		106.507	116.016	1.20984	20.46	1039.98	207.643	85.0691	18132		129.462	82.4037	1.43276	24.2651	1256.78		153.21	124.447	1.08517	20.7761	939.566		17.1901	69.8398	1.06252	9.63715	2141.33
		114.933	44.3463	1.01553	15.9051	1108.03	206.989	84.886	18133		94.4341	136.251	1.39413	22.6005	1237.9		59.8886	56.6665	1.19033	13.3224	2731.59		6.3785	80.9054	1.23993	11.602	2633.83
		127.693	92.4693	1.33464	20.742	1295.28	207.224	85.0252	18134		156.32	128.27	1.38457	19.0708	1538.72		27.1354	86.7252	1.20972	15.3309	1411.16		132.064	129.367	1.05756	18.0363	868.535
		159.353	149.973	1.20673	19.9102	1119.54	219.534	77.7511	18145		82.2733	125.711	2.55736	30.3476	2856.43		32.4868	149.225	1.17258	13.5884	1486.32		57.8516	99.6179	1.08196	8.65548	2030.59
		144.582	112.516	1.45286	16.6554	2127.69	219.117	77.6876	18148		14.5037	111.75	2.27037	32.2533	2147.18		1.60128	125.413	1.09314	11.6942	1657.25		48.6325	133.41	1.10065	14.8344	1298.51
		117.849	97.4001	1.13931	15.6453	1157.07	201.82	90.1327	18167		167.487	105.519	1.3266	17.4607	1609.42		42.0411	142.141	1.19549	18.4847	991.783		46.2451	73.8105	1.02531	16.2545	1281.81
		141.139	92.6326	1.15883	19.4926	1110.58	201.884	89.981	18169		113.163	112.262	1.26676	19.7092	1565.93		73.9481	164.978	1.70807	15.8496	3278.8		43.6912	91.6394	1.18897	14.2119	1577.99
		122.296	114.011	1.28967	21.8532	1215.24	212.102	80.9195	18186		115.087	124.142	1.27239	18.0896	1575.83		53.5345	110.338	1.3043	16.7889	1461.69		133.781	131.513	1.05347	17.0258	1055.06
		114.394	122.627	1.26719	20.6965	1038.18	229.229	70.4113	18187		146.35	87.8525	1.08944	16.026	1112.79		24.1492	132.187	1.19341	17.4207	1044.41		85.5004	144.837	1.18416	21.4544	978.994
		138.714	112.63	1.18748	8.79592	2553.13	212.732	81.2565	18188		148.559	85.2747	1.26723	19.3332	1396.16		70.096	112.975	1.25123	15.3496	1435.68		171.042	150.975	1.18603	11.2085	1721.66
		152.62	106.515	1.32553	8.81319	3183.39	229.535	71.1841	18188		106.773	131.002	1.67012	22.4804	1767.49		56.3238	111.739	1.21005	21.6739	1259.89		140.688	131.849	1.29388	8.97865	2997.36
		130.776	104.076	1.31631	16.3778	1751.48	229.241	71.6428	18189		159.679	87.6563	1.7618	26.4824	1741.81		42.5394	105.815	1.10701	13.5451	1217.46		118.785	100.384	1.08012	12.948	1338.11
		8.34711	115.293	1.57029	19.0842	2295.6	229.645	71.9971	18192		154.363	110.901	1.17802	17.4949	1451.28		38.4652	89.7826	1.13815	16.7297	1400.15		44.9777	119.205	1.10043	12.1177	1282.88
		100.241	115.707	1.21344	12.6615	1593.76	200.528	90.2339	18197		118.124	81.1913	1.14961	24.8146	749.261		19.1079	70.235	1.30368	16.6252	2017.06		52.5705	126.141	1.14098	16.1507	1187.95
		158.98	64.6773	1.4016	18.6231	1628.65	231.163	69.838	18207		119.981	87.4157	1.22571	5.44426	4744.01		36.2511	151.244	1.27059	14.1622	2038.23		102.604	122.16	1.11617	13.443	1724.43
		151.349	89.6295	1.20145	15.0423	1475.18	230.826	70.1619	18208		126.186	69.4469	1.25287	6.52373	3867.74		34.9346	126.584	1.22782	8.83927	2793.99		107.062	126.252	1.13238	9.85251	2013.3
		143.26	129.504	1.442	19.9662	1616.38	230.423	69.9066	18210		120.993	111.182	1.43516	8.03653	4368.37		70.1858	109.883	1.63846	19.939	2008.62		167.804	110.977	1.18252	7.70896	2954.91
		126.605	60.2497	1.20776	16.9046	1689.93	209.526	84.0653	18214		125.918	98.1752	1.17731	14.2611	1649.26		22.6537	146.008	1.10297	23.4664	1191.33		102.014	111.364	1.14969	14.7296	1282.62
		121.288	50.7262	1.08735	13.7584	1634.89	209.223	84.1324	18215		139.224	114.809	1.15359	15.9922	1112.66		7.10234	133.765	1.06601	21.4012	710.866		109.244	88.947	1.04411	12.4268	1273.03
		128.032	118.216	1.56737	30.4932	1547.43	229.453	70.9229	18216		123.942	111.36	1.18359	14.1481	1425.28		39.2485	44.2979	1.00882	14.5807	1288.42		122.26	119.555	1.13709	14.937	1166.12
		156.975	115.286	1.36962	18.654	1566.57	229.729	70.9795	18218		156.654	129.105	1.16567	18.9299	1044.35		15.8592	130.171	1.12628	11.3717	1448.08		156.702	47.1102	1.23134	19.6333	1176.1
		142.83	123.197	1.27674	7.12343	3800.84	229.863	71.1468	18219		69.7243	55.2068	1.20747	19.5447	1269.41		19.5704	115.357	1.26748	10.326	2311.28		149.376	105.589	1.20124	18.6824	1023.43
		135.28	123.77	1.26095	15.0186	1575.1	212.715	82.6237	18234		78.4517	139.402	1.49321	17.4025	2093.56		12.4569	127.753	1.2738	9.79421	2263.79		155.64	167.769	1.24311	29.3269	700.678
		134.09	108.944	1.279	18.417	1300.62	219.775	77.2201	18236		24.8698	147.298	1.41945	17.3462	2188.4		17.5195	123.121	1.13763	11.9023	2034.17		108.391	47.2332	1.10389	8.89348	2255.94
		122.849	61.0756	1.21807	16.0121	1403.59	209.551	84.1602	18246		4.27053	129.926	1.5201	18.1033	2167.68		42.942	102.597	1.12153	21.7671	982.544		33.7239	82.4898	1.14883	13.0139	1476.84
		134.764	86.0406	1.10113	25.4122	596.286	206.015	86.5459	18286		149.382	80.5608	1.50882	19.8045	2095.89		0.978698	161.497	1.14432	12.0955	2210.19		52.5978	106.522	1.24542	19.2624	1205.23
		116.196	114.602	1.29788	17.6733	1394.3	216.642	77.7088	18286		120.537	81.54	1.31782	6.92813	4077.9		76.1455	108.252	1.20493	6.15605	5075.26		108.992	122.12	1.29316	6.49514	4734.91
		138.531	35.3525	1.16393	19.1543	1260.44	207.355	85.2008	18300		117.705	60.9497	1.38376	10.4907	3033.5		67.9918	30.1476	1.19708	12.5108	1957.03		107.462	102.226	1.17975	10.1738	1703.01
[truncated: 8,246 more rows]

## Sheet: Fig4
Figure 4a	arc	STDrho	AVGdelta	N (delta<110°)	NPixel1	dorsal	STDrho	AVGdelta	N (delta<110°)	NPixel1	ventral	STDrho	AVGdelta	N (delta<110°)	NPixel1	peripheral	STDrho	AVGdelta	N (delta<110°)	N	FA	STDrho	AVGdelta	N (delta<110°)	N	Figure 4b,e	Blebb.	rho(deg)	delta(deg)	radius(pix)	sigma(nm)	photons(ph)	Ctrl.	rho(deg)	delta(deg)	radius(pix)	sigma(nm)	photons(ph)	Figure 4c	Ctrl.	STDrho	N (delta<110°)	Blebb.	STDrho	N (delta<110°)	Figure 4d	Ctrl.	AVGdelta	N
		32.433	105.299	1360	3603		37.1873	115.318	1254	4460		23.2313	106.663	1687	4183		32.9363	115.457	572	1992		25.5679	111.852	311	905			86.0372	113.536	1.22106	22.2502	958.805		169.614	140.93	1.19597	26.4785	775.698			20.2419	1285		34.3374	191			98.4024	2628
		35.6594	108.941	4388	12177		38.7483	112.879	448	3972		24.0741	105.537	1127	2707		24.0039	108.448	1092	2934		26.2219	108.354	531	1379			82.834	150.149	1.52549	20.6574	1794.67		5.02502	136.709	1.68365	14.8382	3307.49			20.3446	1009		22.6589	756			97.2242	1939
		33.0451	107.336	2961	7445		46.1648	112.863	1426	4155		22.3079	105.981	1198	3046		40.7044	121.552	1258	4657		29.1676	110.029	327	833			28.2393	109.073	1.85274	17.8422	3662.94		152.738	136.417	1.60504	31.4475	1444.41			21.0069	932		27.2255	1977			99.6104	1982
		32.3797	105.771	7262	17831		46.225	113.304	1401	10246		21.9565	105.585	611	1402		36.4496	121.442	2172	7965		37.5505	116.135	476	1565			22.1555	152.075	1.05835	22.291	639.649		156.132	68.8407	1.34951	18.5485	1676.84			23.3726	369		32.0675	115			102.534	831
		31.9486	103.226	2418	6125		48.3437	108.569	1465	4442		23.6912	108.089	1396	3461		38.3804	116.193	2523	8205		30.3254	111.889	629	1742			130.639	116.304	1.00834	22.5742	727.105		0.35441	149.878	1.54918	17.7429	2053.21			18.8319	2162		21.6011	755			100.077	4135
		30.4032	109.628	600	1748		41.7071	111.568	3497	2515		22.7051	104.665	3504	8339		31.2506	114.432	2523	8012		26.371	108.94	661	1721			137.725	118.709	1.12243	14.088	1345.86		3.02463	140.509	1.52846	16.1575	3017.55			20.068	105		25.1303	1349			93.081	187
		31.896	115.902	360	1068		38.0909	114.036	1665	1020		22.25	108.453	1116	2942		30.2168	112.842	992	2904		22.9506	108.619	1168	3094			156.372	141.18	1.19535	13.2312	1759.02		154.028	139.757	1.5048	17.0805	2328.86			19.5634	69		34.4508	2476			95.2922	136
		30.1225	108.701	531	1423		41.4024	109.173	887	1118		22.2232	107.302	4160	10474		33.8301	113.191	1249	3592		33.028	116.881	805	2612			163.294	104.611	1.24629	26.2189	1235.75		171.531	122.426	1.29069	16.5655	1521.8			24.8013	73		34.7535	3693			100.516	148
		26.0461	114.526	520	1600		30.8024	115.613	413	1786		29.7661	112.23	1049	2938		31.3072	105.902	625	1610		36.5788	119.028	275	947			161.965	129.453	1.2167	16.1403	1721.6		173.635	141.507	1.19238	13.4369	1527.38			24.8001	2514		35.8732	2436			118.148	7865
		27.4316	113.663	1032	3079		39.0592	110.096	560	1406		21.5469	107.021	2975	7178		31.1732	107.708	421	1262		32.0289	118.147	359	1221			168.734	109.276	1.35642	20.3456	1706.93		155.712	129.847	1.27014	28.238	1252.77			23.3429	5203		37.1462	802			105.84	11605
		27.4866	108.432	532	1385		31.1641	108.071	386	1308		25.1805	108.957	1777	4742		32.6042	116.903	1062	3514		39.1004	122.721	386	1562			169.592	88.5284	1.17657	17.0133	1584.22		170.098	117.33	1.41886	13.2124	2952.14			33.9196	2029		29.8585	716			120.536	7240
		27.369	111.289	1126	3115		28.5937	116.251	494	1562		20.8203	108.802	1711	4221		39.5329	119.876	264	1028		38.4212	120.887	882	3285			173.149	149.748	1.12576	14.3443	1663.43		170.857	116.47	1.4135	8.154	3670.09			32.5337	5142		35.9837	2156			118.692	16621
		29.0048	113.45	707	2196		28.0254	118.167	489	901		23.1662	109.7	1619	4021		25.2718	109.848	2628	7368		38.8147	121.179	505	1869			9.80296	85.6773	1.3333	20.205	1905.16		172.814	112.524	1.42969	9.58376	3406.66			24.6035	3595		40.1129	4153			114.656	9719
		29.571	113.473	181	507		39.6731	115.362	479	1634		25.1432	103.468	1404	3515		28.1626	108.871	2203	6117		37.7272	119.348	372	1319			24.4927	114.139	1.3311	20.5056	1476.1		161.83	131.254	1.98817	22.5494	2288.15			25.5851	260		34.9265	3177			104.659	700
		29.6342	113.153	1090	3341		39.0004	111.078	510	1398		23.5735	106.374	977	2452		24.7156	108.735	678	1719		28.7983	117.779	483	1633			8.00998	98.1764	1.35748	20.1513	1202.02		171.147	121.353	1.35407	8.31332	3376.44			23.8054	329		39.1358	5163			106.092	765
		29.6339	116.177	262	871		35.6312	114.563	299	990		29.6641	109.473	379	1062		27.1068	112.129	1496	4149		31.1805	111.61	426	1179			0.347194	89.7108	1.39653	22.1409	1421.22		4.13498	100.769	1.06914	15.3787	1319.93			24.5912	431		31.9568	3433			105.76	973
		31.8866	113.635	447	1271		34.9323	117.334	730	2555		24.3636	107.026	920	2319		26.5097	111.924	471	1266		36.8277	115.023	535	1581			4.86754	74.4454	1.17319	24.5199	720.689		161.15	118.825	1.20886	13.7227	1900.17			33.6914	1038		32.6596	4225			108.508	2559
		29.2897	115.098	1332	4232		34.0213	103.049	1460	3541		26.336	107.684	276	717		35.5796	115.89	789	2549		29.8305	113.092	1224	3590			1.14441	86.2931	2.00952	22.1548	3423.78		3.41801	93.8232	1.15157	15.5695	1668.64			40.2724	1540		33.6676	3715			113.401	4540
		29.1356	114.943	1276	3967		30.4238	101.823	787	1877		20.4356	102.725	2146	5354		25.319	111.854	770	2223		38.8682	115.768	1742	5641			172.19	107.79	2.2023	30.7162	3197.7		2.33089	91.0937	1.219	17.0284	1472.15			36.5483	1949		27.7033	2647			113.576	5591
		28.9766	117.035	734	2405		28.1958	102.646	686	1601		20.9903	105.129	1279	3087		30.8249	101.714	894	2085		24.4678	112.931	881	1043			178.982	60.7341	1.32742	19.1637	1472.84		162.297	79.6374	1.15659	14.7693	1607.5			22.8436	4850		30.9345	7866			107.18	11161
		22.6784	101.726	208	503		28.8963	101.131	749	1792		23.6418	105.715	877	2150		22.6898	94.9189	951	2183		23.7907	112.579	1526	2101			157.108	60.4663	1.41947	26.4055	1437.5		1.17106	105.617	1.50171	20.1778	1644.27			18.9902	1115		31.1088	4114			99.7739	2566
		25.3542	98.2109	259	602		30.3456	102.085	427	979		28.5627	111.839	214	630		33.8187	107.669	321	912		29.5685	106.482	487	2259			136.515	139.219	1.5753	26.664	1661.06		158.764	100.76	1.57637	21.3314	1690.12			31.5935	514		29.2064	3379			110.223	1348
		23.0149	98.803	589	1365		29.3503	103.27	636	1490		22.4321	105.588	1999	4953		21.719	117.158	2547	7854		22.2425	109.204	1433	3891			0.157839	110.687	1.05609	27.1501	565.142		179.408	76.7813	1.55818	17.0457	2261.98			27.4758	941		132.162	2817			112.692	2857
		28.3823	106.215	614	1552		25.0723	100.138	226	484		23.7431	105.074	1469	3472		27.5081	123.606	2047	8114		28.2831	110.947	1621	1350			21.318	106.223	1.53995	15.261	1655.09		1.91021	64.8757	1.53062	21.777	1686.56			23.9688	391		77.2598	888			104.226	901
		23.5642	100.862	3551	7704		36.8873	124.68	156	680		31.1424	106.185	459	1323		27.1056	122.04	2100	7666		28.9318	107.164	474	3562			12.0489	89.6769	1.47405	19.2839	1576.05		8.81529	104.181	1.83706	18.5175	2766.57			24.4474	562		105.031	1125			111.285	1472
		29.3725	104.861	1208	2936		36.8916	127.958	104	502		29.2119	110.44	863	2420		26.8705	120.302	959	3246		26.9565	113.447	1074	4696			173.798	118.896	1.65193	23.2448	1845.89		164.241	124.756	1.43044	18.9533	2266.1			32.5379	1262		116.407	1362			110.176	3641
		25.9137	100.819	1487	3462		38.3129	126.857	186	839		24.3159	107.475	1219	3017		25.8981	121.366	541	1894		24.4923	111.287	1763	1335			176.124	76.3712	1.49766	11.548	2880.65		177.996	145.585	1.42508	15.1626	3016.62			33.9849	972		127.437	986			113.803	2789
		22.8732	95.3413	2599	5464							28.3523	109.916	1008	2726		28.1976	124.712	802	3384		23.8866	111.842	2324	2892			169.804	106.69	1.18127	11.3361	1844.63		162.857	104.732	1.44056	15.6337	2739.19			35.7992	1186		61.0926	2602			116.122	3590
		32.4297	120.645	218	787							31.7316	108.291	1430	3904		28.4767	126.271	665	3016		25.7305	106.042	1049	4486			11.8694	149.599	1.07829	27.9633	602.994		164.487	97.0765	1.46158	19.64	2127.14			41.0436	886		57.9159	824			121.012	3346
												28.6564	105.288	663	1684		26.8276	122.256	898	3247		29.4355	108.748	697	5816			159.386	126.762	1.74512	16.6345	2123.09		154.611	125.442	1.88695	23.5509	2966.19			36.5564	752		55.9297	2343			118.597	2752
												32.5005	109.529	1298	3558		32.0025	124.357	420	1683		27.1894	110.189	2475	2828			163.795	93.3898	1.64523	14.5661	2789.37		1.34614	107.668	1.58686	28.9596	1587.25			33.02	895		147.356	2368			112.594	2662
												27.6456	104.349	481	1157							26.9925	107.884	770	1764			161.528	101.162	1.62072	17.6151	2272.14		147.978	148.453	2.04106	18.701	4759.34			43.6746	821		55.7544	3803			120.496	2976
												34.1921	107.203	77	248							35.957	109.813	338	6806			143.594	159.693	1.52698	13.7513	2534.75		173.112	127.837	1.39369	14.4426	2062.48			41.5855	1147		103.761	951			113.171	3488
												30.9835	110.924	254	704							38.1579	111.442	712	2145			100.743	115.265	1.15558	21.7697	854.715		178.685	142.611	1.36411	13.2896	2122.85			32.4937	1281		124.338	5203			109.844	3547
												25.7945	107.54	824	2288							37.8883	120.207	198	710			24.7997	136.157	1.97003	14.5876	4138.41		138.297	122.017	1.78797	26.2493	1593.7			31.8286	5507		52.2985	7463			110.982	15163
												25.4567	104.694	1274	3130							39.2256	122.755	128	570			21.5686	102.52	1.31596	13.7613	2194.79		173.815	100.511	2.22173	18.8274	5625.13			32.55	7106		59.6123	2007			113.276	20480
												28.4352	116.304	98	318							45.94	122.467	1188	4861			10.3697	102.769	1.41933	16.6405	2251.99		6.60246	149.165	1.76223	13.4308	3446.63			24.5767	3250		128.556	1159			103.645	7875
												27.1314	111.096	160	463							45.6813	124.082	379	1550			148.992	134.307	1.06934	18.8517	965.056		160.051	178.238	1.7345	12.3394	4306.73			22.8525	1203		40.7412	1086			105.284	2874
												27.8358	107.466	395	1073							43.5858	124.864	1071	4703			148.857	88.7689	1.24298	17.943	1203.53		6.01067	135.84	1.69462	12.2468	4468.16			24.0225	3601		153.743	6217			107.464	8468
												26.4603	112.983	929	2799							43.5735	121.459	901	3592			152.144	85.2916	1.01035	22.7167	582.302		161.3	75.8858	1.88611	22.8311	2700.46			19.7836	2271		144.012	1894			95.242	5136
												28.4405	106.628	184	475							42.095	122.55	699	2768			28.6317	122.813	1.61195	16.9701	2521.51		143.222	140.177	1.74917	24.1941	2070.07			26.0755	588		49.0011	2418			102.163	1420
																						43.6336	129.586	196	1049			53.4485	131.137	1.33415	12.2862	2643.12		158.007	128.581	1.77599	24.4374	1758.63			26.7461	1900						106.173	4709
																						39.8483	121.903	558	2374			57.074	147.198	1.17974	15.1501	1573.42		167.154	115.254	1.59497	13.7216	2858			24.1434	3449						108.179	8428
																						43.3484	122.318	848	3474			46.0211	127.025	1.12056	17.4744	1633.25		179.584	109.154	1.52397	27.794	1414.69			19.2449	983						95.3515	2157
																						39.3805	120.013	1161	4420			179.509	149.528	1.62698	19.6505	2333.96		167.615	113.328	1.77866	13.8403	4783.11			27.5016	745						107.962	1975
																						31.3169	107.587	396	1021			146.758	121.404	1.73532	19.7402	2118.03		6.12259	124.455	1.47083	16.4546	3198.54			32.9008	668						112.699	1923
																						31.0423	112.021	152	374			172.889	93.6672	1.54633	27.4601	1076.99		7.59592	109.519	1.43831	21.8192	1427.5			30.3499	1060						110.897	2761
																						22.8568	96.9657	835	1851			31.7384	121.335	1.25754	12.1096	1912.33		8.696	104.286	1.40553	16.3741	2089.86			37.6623	281						114.018	785
																						33.8851	127.059	484	2141			40.4349	109.342	1.13095	13.0947	1453.17		175.592	97.5786	1.26498	16.1337	1522.9			28.8565	207						107.745	505
																						32.5417	126.191	576	2632			2.31905	107.186	1.12458	20.611	779.989		5.51155	110.705	1.50466	23.9269	1313.78			21.1789	29511						116.48	84700
																						26.0088	123.682	342	1311			178.665	96.4809	1.05473	17.6306	859.679		163.364	134.785	1.62597	14.081	2909.73			19.2649	3185						111.812	7963
																						34.8732	127.954	583	2835			58.6615	78.3362	1.10248	15.7046	1033.19		177.679	114.188	1.48828	12.0399	3546.95			30.3118	3127						120.767	10733
																						29.3842	124.883	971	3908			167.349	111.313	1.56699	19.9834	1340.41		0.380287	119.542	1.54974	15.9634	2846.5			37.7788	1172						119.087	3615
																						31.3952	127.471	642	2949			176.162	98.2185	1.41604	23.5087	950.067		43.127	152.522	1.52243	18.1049	2082.74			25.7226	9536						118.099	28988
																						30.29	122.924	487	1783			177.436	105.881	1.10175	20.0459	689.955		28.7709	125.864	1.51314	16.3974	2307.33			28.7579	6585						121.498	23204
																						22.2948	118.08	559	1857			10.1034	102.721	1.11833	23.9361	615.603		4.55341	90.0124	1.26394	17.4185	1726.78			34.771	7507						118.444	23859
																						27.6558	121.87	469	1689			129.439	95.5757	1.20601	22.4244	771.001		172.686	102.033	1.17109	16.1757	1646.34			25.342	4380						115.117	11729
																						43.2931	132.084	443	2626			153.323	147.191	1.19743	23.8997	499.544		130.583	174.888	1.30335	16.3457	1800.08			22.1646	4888						117.419	14707
																						30.4968	126.373	354	1699			4.91063	82.8131	1.22169	18.6453	870.533		142.949	168.921	1.30443	14.7662	2051.95			20.1201	2685						115.122	7137
																						33.6707	130.675	306	1821			67.9462	167.766	1.42325	13.445	2001.69		153.478	166.137	1.25343	15.3791	1695.69			21.6876	4852						116.848	14106
																						35.1022	127.84	348	1728			168.711	94.8139	1.30624	16.8309	1112.93		29.9872	121.787	1.328	27.0033	1151.01			19.9021	10362						121.845	37633
																						25.6832	121.803	1161	4296			166.895	89.2207	1.22003	19.1511	987.863		72.316	132.568	1.31003	19.0197	1432.41			23.3472	2935						105.599	6513
																												2.21612	67.0629	1.61457	22.8429	1423.49		25.152	161.912	1.61474	15.0108	2398.92			24.3129	3064						116.401	8661
																												168.514	103.723	1.22068	23.4711	607.76		22.4955	154.358	1.35048	14.3073	1705.86			22.2422	2748						112.889	6707
																												60.0968	154.538	1.56214	26.5541	1318.99		0.824358	76.8775	1.10153	13.1114	2048.44			22.7667	1005						114.147	2604
																												6.84973	90.0995	1.25808	19.1673	1055.18		164.183	141.229	1.55969	17.6044	2516.81			32.786	1624						117.417	5034
																												21.4456	103.225	1.13421	24.1451	582.176		172.42	122.295	1.77839	14.7477	3466.73			21.1686	3099						110.773	7520
																												156.135	139.623	1.70402	13.7315	2558.14		7.80392	126.401	1.78152	18.4416	2804.72			37.2668	4962						111.315	12677
																												155.688	72.3024	1.26549	17.3199	1210.57		165.863	85.3782	1.63762	22.4972	2815.94			24.5336	7208						105.441	15744
																												158.913	75.0519	1.34941	11.8675	1825.06		20.3172	146.961	1.63985	19.5216	2218.62			26.1099	546						110.352	1414
																												153.805	67.6786	1.25036	14.9617	1253.97		160.216	98.918	1.09108	15.9032	1163.8			22.4593	556						108.095	1281
																												152.285	126.384	1.45213	24.6149	906.741		15.4282	97.5811	1.30443	26.695	1022.44			27.1744	500						108.52	1178
																												125.884	133.792	1.40865	26.229	762.42		165.629	137.556	1.52085	16.4702	1795.84			18.0404	3221						100.094	6256
																												159.806	127.11	1.45891	25.7578	710.545		2.74316	151.764	1.79852	16.895	3007.36			23.5079	524						108.279	1254
																												163.403	123.991	1.37902	15.2439	1298.59		150.923	108.74	2.2542	21.673	4428.69			20.795	1092						108.657	2408
																												172.206	124.766	1.21223	10.4313	1396.72		1.26258	123.135	1.63405	25.0844	1668.6			20.1003	1289						109.525	2927
																												12.7744	122.731	1.26525	11.609	1698.19		20.6816	115.729	1.28957	19.0049	1604.95			20.2597	1807						110.855	4246
																												7.68798	90.1086	1.19725	14.7815	993.046		174.497	101.413	1.81157	17.1852	2460.22			32.5083	1035						110.425	2614
																												13.1584	106.262	1.29683	15.2969	1153.39		171.207	116.352	1.79511	18.2126	2109.08			27.387	791						114.634	2017
																												12.2803	92.1981	1.08636	13.5124	838.15		9.32939	153.608	1.48081	24.3257	1406.55			23.7534	840						107.456	1922
																												10.9479	119.574	1.27431	14.2909	1115.35		1.94202	108.404	1.26017	14.3252	1661.45			22.0909	77						107.115	188
																												10.5112	119.25	1.201	12.3983	1125.77		155.794	93.3457	1.88697	27.2496	2390.36			20.3392	823						103.928	1859
																												17.841	114.266	1.254	21.6998	651.937		172.689	116.714	1.26524	16.5547	1885.75			23.0673	977						108.083	2397
																												6.619	98.6961	1.12006	17.1067	727.856		167.37	91.3142	1.24324	21.2945	1489.04			21.0295	1002						105.051	2402
																												60.4926	125.269	1.13339	13.2425	966.005		177.772	126.561	1.37548	15.6155	1870.97			21.3196	913						105.7	2174
																												15.3231	70.4651	1.10431	14.9916	1037.25		88.1073	168.098	1.24622	25.1019	922.341			24.3765	1183						113.776	3537
																												164.427	118.845	1.95454	24.1104	1710.14		9.82268	117.911	2.21442	22.5908	4431.26			26.5604	924						112.915	2670
																												64.2531	86.2956	1.0744	16.9599	1033.71		172.141	139.215	1.6085	14.0102	2855.12			24.0904	683						108.042	1725
																												158.481	128.22	1.22352	24.4991	671.513		157.98	117.838	1.23902	15.1055	1542.05			23.9421	698						109.698	1864
																												18.4579	94.792	1.37126	23.5347	799.309		13.7936	125.01	1.3248	22.5053	1058.64			25.358	698						107.979	1767
																												5.48916	129.234	1.46407	18.1799	1190.4		1.92349	86.8904	1.41481	25.657	1520.04			24.2568	835						106.635	2138
																												8.66763	111.925	1.4342	20.1297	1143.61		103.17	127.886	1.11103	19.458	1142.93			21.5383	1530						99.7727	3790
																												22.6306	112.703	1.48508	14.9201	2336.6		19.8732	107.434	1.77551	19.7159	2859.51			22.2658	720						103.368	1737
																												3.00944	138.745	1.46306	12.4158	2348.73		175.253	129.299	1.08266	24.9483	918.479			24.3299	328						103.249	809
																												154.624	134.472	1.20753	24.4995	710.504		7.65512	134.847	1.89043	18.2144	2468.77			22.3839	841						100.816	1780
																												175.571	118.522	1.34817	14.1278	1183.58		176.224	120.457	1.38497	12.551	1880.33			25.6949	1060						111.66	2945
																												69.477	94.1064	1.15644	14.8868	1299.31		179.287	137.278	1.19977	23.4002	859.87			20.448	732						100.232	1610
																												172.113	113.131	1.159	22.3578	634.533		176.585	107.578	1.28654	16.2505	1342.52			20.8454	457						99.6058	934
[truncated: 25,128 more rows]
[truncated: 3 more columns]

## Sheet: Fig5
Figure 5	ROI1	rho(deg)	delta(deg)	radius(pix)	sigma(nm)	photons(ph)	ROI2	rho(deg)	delta(deg)	radius(pix)	sigma(nm)	photons(ph)	ROI3	rho(deg)	delta(deg)	radius(pix)	sigma(nm)	photons(ph)	ROI4	rho(deg)	delta(deg)	radius(pix)	sigma(nm)	photons(ph)	ROI5	rho(deg)	delta(deg)	radius(pix)	sigma(nm)	photons(ph)	ROI6	rho(deg)	delta(deg)	radius(pix)	sigma(nm)	photons(ph)	ROI7	rho(deg)	delta(deg)	radius(pix)	sigma(nm)	photons(ph)	ROI8	rho(deg)	delta(deg)	radius(pix)	sigma(nm)	photons(ph)	ROI9
[truncated: 8,005 more rows]
[truncated: 11 more columns]

[truncated: 5 more sheets: FigS10, FigS12, FigS13, FigsS15,S16,S18, FigS19]
